# Supplementary material for: Viral Mimicry Response Is Associated With Clinical Outcome in Pleural Mesothelioma
Source: JTO Clin Res Rep. 2022 Nov 7;3(12):100430. doi: 10.1016/j.jtocrr.2022.100430 (PMC9709230; doi:10.1016/j.jtocrr.2022.100430)
Supplement: Supplementary Table 1 [file mmc2.xlsx]

## Sheet: Tissue
Table S1A: Demographics of PM patients and non-PM patients
PM tissue
Total		155
Age (y), average±SD		64.9±8.2
Gender, no (%)
Male		133 (86%)
Female		22 (14%)
Histology, no (%)
Epithelioid		120 (77%)
Biphasic		28 (18%)
Sarcomatoid		6 (4%)
NOS		1 (1%)
Treatment
Chemotherapy no surgery		34 (22%)
Chemotherapy & surgery		67(43%)
Intracavitary chemotherapy		6(4%)
Surgery no chemotherapy		14(9%)
Palliative therapy		34(22%)
Non-tumor tissue
Total		6
Age (y), average±SD		63.2±10.1
Gender, no (%)
Male		6 (100%)
Female		0 (0%)
Histology, no (%)
Inflamed pleura		6 (100%)

## Sheet: Plasma
Table S1B: Demographics of PM patients and healthy donors
PM plasma
Total		76
Age (y), average±SD		61.6±5.7
Gender, no (%)
Male		71 (93%)
Female		5 (7%)
Histology, no (%)
Epithelioid		55 (72%)
Biphasic		15 (20%)
Sarcomatoid		5 (7%)
Spindle cell shaped mesothelioma		1 (1%)
Healthy plasma
Total		42
Age (y), average±SD		47.9±13.1
Gender, no (%)
Male		30 (71%)
Female		12 (29%)
