# Supplementary material for: Viral Mimicry Response Is Associated With Clinical Outcome in Pleural Mesothelioma
Source: JTO Clin Res Rep. 2022 Nov 7;3(12):100430. doi: 10.1016/j.jtocrr.2022.100430 (PMC9709230; doi:10.1016/j.jtocrr.2022.100430)
Supplement: Supplementary Table 2 [file mmc3.xlsx]

## Sheet: list of primers
Table S2: sequences of primers
RT-qPCR
Primers	Sequence
ERVmap_1248	Forward: GGTTTGAGGGCCAGATTCTAA
	Reverse: CAACCCTGAGACGCTTTACA
ERVmap_1064	Forward: GGTTGTAGAGGCAGGTATTGAG
	Reverse: CTTTGCGTCCTCCTCTTCTATC
ERVmap_K48	Forward: TCGGATCAGTGCTTCCAAAC
	Reverse: CCTGAAGGGACTGTAGGACTAA
IFITM1	Forward: TGCACAAGGAGGAACATGAG
	Reverse: GTCTCGCTGTGGATGTTGAT
IFIT2	Forward: CTGAATCCTGACAACCAGTACC
	Reverse: CACCTTCCTCTTCACCTTCTTC
DDX58	Forward: AAGAGCAAGAGGTAGCAAGTG
	Reverse: CCCATGTCTGAAGGCGTAAA
IFIH1	Forward: GAGGAATCAGCACGAGGAATAA
	Reverse: TCAGATGGTGGGCTTTGAC
STAT1	Forward: CACCTACGAACATGACCCTATC
	Reverse: GCTGTCTTTCCACCACAAAC
IRF3	Forward: GCAAAGAAGGGTTGCGTTTAG
	Reverse: CCTGAGTTCACAAACTCGTAGAT
histones	Forward: GGTAAAGCACCCAGGAAGCA
	Reverse: CCTCCAGTAGAGGGCGCAC
18s RNA	Forward: GGAGCCTGCGGCTTAATTTG
	Reverse: CCACCCACGGAATCGAGAAA
RBM8A-3'UTR	Forward: CCTAAGCCCTTACCACTCTAAC
	Reverse: TCTGTATTGCCCATATGCTGTA
MAGE-C1	Forward: GGGATGTGCTGAGTGGAATAG
	Reverse: CTCCCGGTACTCTAGGTAATGT
CTAG1B	Forward: GTCCGGCAACATACTGACTATC
	Reverse: GTGATCCACATCAACAGGGAA
LTR7Y	Forward: TATACATCCAGATGGCCTGAAGT
	Reverse: GTGGGGAGAATTACAAAGAACCT
CD8A	Forward:CCTTCTCCTGTCACTGGTTATC
	Reverse: GGCTTGTCTCCCGATTTGA
LAG3	Forward: GCCTTTGGCTTTCACCTTTG
	Reverse: GTGGGGAGAATTACAAAGAACCT
CD274	Forward: GGTAATTCTGGGAGCCATCTTAT
	Reverse: ACGTCTCCTCCAAATGTGTATC
Genomic PCR
Primers	Sequence
IFNB1 gene	Forward:GGTCGTTTGCTTTCCTTTGC
	Reverse: AGCAATTGTCCAGTCCCAGA
BAP1 gene (exon 5)	Forward:TCACAGCTGA TACCCAACTC
	Reverse: ATGTGGTAGCATTCCCAGTG
qMSP
Primers	Sequence
ERVmap_1248_"M"	Forward: TAAATAATTAATTCGGTAATGGTAGGC
	Reverse:GCACCTAACTAAAAAAATCCTACG
ERVmap_1248_“U”	Forward:TTAATTAAATAATTAATTTGGTAATGGTAGGT
	Reverse: CCACACCTAACTAAAAAAATCCTACAC
miRNA
The sequences of mature microRNAs analyzed by RT-qPCR, according to miRBase. Mature miRNA ID	Sequence of mature miRNA within the stem loop (5'-3')	miRBase accession number	miScript Primer Assay (QiaGen)
hsa-miR-625-3p	GACUAUAGAACUUUCCCCCUCA	MIMAT0004808	MS00032046
hsa-miR-16-5p	UAGCAGCACGUAAAUAUUGGCG	MIMAT0000069	MS00031493
hsa-miR-23a-3p	AUCACAUUGCCAGGGAUUUCC	MIMAT0000078	MS00031633
hsa-miR-451a	AAACCGUUACCAUUACUGAGUU	MIMAT0001631	MS00004242
