# Supplementary material for: Viral Mimicry Response Is Associated With Clinical Outcome in Pleural Mesothelioma
Source: JTO Clin Res Rep. 2022 Nov 7;3(12):100430. doi: 10.1016/j.jtocrr.2022.100430 (PMC9709230; doi:10.1016/j.jtocrr.2022.100430)
Supplement: Supplementary Table 3 [file mmc4.xlsx]

## Sheet: TCGA vs Precursor
Table S3 TEtranscript significant results (TCGA vs Precursor)
	baseMean	log2FoldChange	lfcSE	stat	pvalue	padj
HERV-Fc1_LTR2:ERV1:LTR	1.53135	-3.49597	0.908921	-3.84629	0.000119922	0.000520709
LTR108d_Mam:ERVL:LTR	3.51998	-3.49032	0.419558	-8.31903	8.86855e-17	2.54743e-15
MER123:DNA:DNA?	0.940863	-3.29734	0.594156	-5.54961	2.86311e-08	2.57414e-07
HERVI-int:ERV1:LTR	127.946	-3.28525	0.378599	-8.67737	4.05025e-18	1.34019e-16
LTR10B2:ERV1:LTR	49.8931	-3.22281	0.304364	-10.5887	3.36298e-26	2.08699e-24
HERVIP10B3-int:ERV1:LTR	1538.78	-3.17151	0.212502	-14.9246	2.27947e-50	4.66935e-48
HERV9NC-int:ERV1:LTR	208.816	-2.81928	0.28753	-9.8052	1.06936e-22	5.15412e-21
MSTA1-int:ERVL-MaLR:LTR	1.20653	-2.74998	0.588049	-4.67645	2.91889e-06	1.80122e-05
HERV30-int:ERV1:LTR	22.5221	-2.74696	0.288701	-9.5149	1.81882e-21	8.04459e-20
UCON76:UCON76:Unknown	3.09749	-2.73324	0.470807	-5.80543	6.41998e-09	6.50244e-08
LTR10B:ERV1:LTR	18.4302	-2.62923	0.345614	-7.60741	2.79639e-14	6.08398e-13
UCON18:UCON18:Unknown	0.581513	-2.56039	0.780636	-3.27988	0.0010385	0.00360998
Eulor6C:DNA:DNA?	0.540274	-2.55388	0.605085	-4.22069	2.43553e-05	0.000123859
MER83A-int:ERV1:LTR	13.2555	-2.52371	0.342705	-7.36409	1.78359e-13	3.50504e-12
HERV15-int:ERV1:LTR	147.625	-2.43617	0.351384	-6.93307	4.1179e-12	6.76655e-11
CR1-L3B_Croc:CR1:LINE	0.416998	-2.41389	0.780154	-3.09412	0.00197398	0.00642269
L1P4d:L1:LINE	8.41514	-2.40602	0.281648	-8.54263	1.31197e-17	4.084e-16
MER125:DNA:DNA	3.79179	-2.39889	0.334431	-7.17307	7.33363e-13	1.33182e-11
CR1-8_Crp:CR1:LINE	0.921987	-2.36907	0.531498	-4.45734	8.29822e-06	4.66141e-05
HERVS71-int:ERV1:LTR	1764.03	-2.32653	0.481315	-4.83368	1.3403e-06	8.85517e-06
L1HS:L1:LINE	902.537	-2.30439	0.2755	-8.36436	6.04398e-17	1.76653e-15
Eulor10:DNA:DNA?	1.44993	-2.29105	0.532258	-4.30439	1.6745e-05	8.82871e-05
UCON70:UCON70:Unknown	7.09636	-2.2371	0.275665	-8.11529	4.84627e-16	1.27744e-14
REP522:telo:Satellite	92.4217	-2.21917	0.463319	-4.78972	1.67011e-06	1.08373e-05
UCON93:UCON93:Unknown	0.688078	-2.1905	0.595605	-3.67778	0.000235276	0.000955883
MamRep1161:TcMar-Tigger:DNA	0.403755	-2.17534	0.69122	-3.1471	0.00164898	0.00546828
UCON23:hAT-Tip100:DNA	3.318	-2.14884	0.276116	-7.78238	7.11741e-15	1.6614e-13
HERVIP10F-int:ERV1:LTR	172.795	-2.06837	0.214934	-9.6233	6.37498e-22	2.9379e-20
MLT1G-int:ERVL-MaLR:LTR	47.9479	-2.01334	0.363376	-5.54064	3.01368e-08	2.69747e-07
UCON47:UCON47:Unknown	1.99393	-1.9972	0.389241	-5.13101	2.88191e-07	2.16302e-06
LTR43-int:ERV1:LTR	45.8136	-1.99707	0.292583	-6.82564	8.75337e-12	1.37794e-10
MERX:TcMar-Tigger:DNA	68.1519	-1.97003	0.203992	-9.6574	4.57312e-22	2.12985e-20
Helitron1Nb_Mam:Helitron:RC	33.9343	-1.96015	0.280464	-6.98895	2.7696e-12	4.66356e-11
UCON60:UCON60:Unknown	4.93897	-1.91117	0.352291	-5.42497	5.79655e-08	4.92743e-07
HUERS-P3-int:ERV1:LTR	643.604	-1.90103	0.245934	-7.72985	1.07676e-14	2.44384e-13
L1M3e:L1:LINE	113.792	-1.90061	0.238621	-7.96499	1.65241e-15	4.11341e-14
L1PA2:L1:LINE	2785.76	-1.88741	0.251327	-7.50976	5.92355e-14	1.23806e-12
HERV1_I-int:ERV1:LTR	90.6522	-1.88448	0.434421	-4.33791	1.43843e-05	7.7025e-05
LTR77:ERV1:LTR	30.3297	-1.87927	0.319008	-5.89099	3.83883e-09	4.02386e-08
UCON25:UCON25:Unknown	0.631829	-1.86542	0.646043	-2.88745	0.00388376	0.0117192
HSAT5:Satellite:Satellite	83.232	-1.85313	0.453885	-4.08281	4.44951e-05	0.000213036
MER101B:ERV1:LTR	25.1538	-1.83308	0.353803	-5.18107	2.20622e-07	1.69671e-06
L1P4b:L1:LINE	25.4199	-1.81304	0.375407	-4.82952	1.36862e-06	9.02761e-06
UCON64:UCON64:Unknown	2.01569	-1.81237	0.456541	-3.96978	7.19398e-05	0.000328217
L1P4a:L1:LINE	95.1826	-1.79517	0.23449	-7.65564	1.9235e-14	4.25379e-13
MER110-int:ERV1:LTR	46.5172	-1.75883	0.229653	-7.65862	1.87943e-14	4.16586e-13
Chompy-6_Croc:PIF-Harbinger:DNA	1.81509	-1.75437	0.58887	-2.97922	0.00288983	0.00900961
MER34A1:ERV1:LTR	115.047	-1.74726	0.18712	-9.33763	9.85107e-21	4.07732e-19
L1M3d:L1:LINE	57.5503	-1.74397	0.196567	-8.87212	7.17637e-19	2.51944e-17
Eulor9C:DNA:DNA	6.82671	-1.74151	0.297597	-5.85191	4.85969e-09	5.01562e-08
LTR57-int:ERVL:LTR	101.129	-1.73189	0.25549	-6.77871	1.21251e-11	1.87273e-10
HERVIP10FH-int:ERV1:LTR	285.74	-1.72692	0.190284	-9.07548	1.13181e-19	4.27796e-18
MER89-int:ERV1:LTR	109.211	-1.71511	0.18679	-9.18206	4.2292e-20	1.66086e-18
UCON8:DNA:DNA	22.5173	-1.69383	0.259693	-6.52245	6.91697e-11	9.68116e-10
MLT1H2-int:ERVL-MaLR:LTR	71.0061	-1.68612	0.300714	-5.60704	2.05815e-08	1.89446e-07
CR1-11_Crp:CR1:LINE	2.38392	-1.67863	0.333711	-5.0302	4.8996e-07	3.53261e-06
Eulor9B:DNA:DNA	0.566978	-1.66899	0.673815	-2.47692	0.0132521	0.0345493
UCON80:hAT:DNA	2.60764	-1.66862	0.355633	-4.69196	2.70605e-06	1.68083e-05
PRIMA41-int:ERV1:LTR	133.614	-1.65403	0.227758	-7.26224	3.80744e-13	7.16477e-12
L1M8:L1:LINE	269.251	-1.65052	0.197511	-8.35656	6.45725e-17	1.88277e-15
MER57E3:ERV1:LTR	103.436	-1.64534	0.199998	-8.22679	1.92301e-16	5.32136e-15
L1PA12:L1:LINE	759.684	-1.64247	0.253325	-6.48366	8.95257e-11	1.23058e-09
MER133B:DNA:DNA?	5.34902	-1.63692	0.403352	-4.05829	4.9433e-05	0.000234288
UCON22:UCON22:Unknown	1.102	-1.63386	0.533955	-3.05991	0.00221402	0.0071066
UCON100:DNA:DNA?	0.6948	-1.62606	0.616626	-2.63703	0.00836342	0.0230509
HERVK11-int:ERVK:LTR	189.282	-1.60069	0.26454	-6.05082	1.4411e-09	1.61753e-08
LTR46-int:ERV1:LTR	55.0598	-1.59598	0.308315	-5.17646	2.26135e-07	1.73635e-06
MER83B:ERV1:LTR	84.9884	-1.59389	0.274486	-5.8068	6.36764e-09	6.45753e-08
Eulor9A:DNA:DNA	5.77861	-1.59375	0.307401	-5.18459	2.1649e-07	1.66812e-06
(GAATG)n:Satellite:Satellite	10.7287	-1.5755	0.487421	-3.23232	0.00122789	0.004198
MLT1A0-int:ERVL-MaLR:LTR	120.504	-1.57049	0.219807	-7.14486	9.00895e-13	1.62084e-11
UCON53:UCON53:Unknown	3.06519	-1.5648	0.396334	-3.94817	7.87503e-05	0.000355863
UCON79:DNA:DNA?	2.54639	-1.55935	0.446829	-3.48981	0.000483356	0.00181646
MLT1F2-int:ERVL-MaLR:LTR	136.706	-1.53391	0.214126	-7.16361	7.85826e-13	1.42175e-11
LTR10C:ERV1:LTR	291.033	-1.53307	0.272919	-5.61731	1.93958e-08	1.79318e-07
HERV3-int:ERV1:LTR	376.23	-1.53141	0.274563	-5.57762	2.4383e-08	2.21236e-07
L1PBa1:L1:LINE	227.601	-1.52631	0.320314	-4.76505	1.88805e-06	1.21005e-05
HERVL66-int:ERVL:LTR	55.7377	-1.5224	0.193278	-7.87671	3.36107e-15	8.12015e-14
LTR59:ERV1:LTR	11.328	-1.52078	0.309084	-4.92027	8.64239e-07	5.93044e-06
L1PB1:L1:LINE	4696.68	-1.51742	0.186853	-8.12089	4.6279e-16	1.22188e-14
L1M1:L1:LINE	2219.64	-1.51105	0.1788	-8.45109	2.88591e-17	8.73051e-16
UCON82:UCON82:Unknown	5.27665	-1.50605	0.304953	-4.93861	7.86808e-07	5.43536e-06
L1M2c:L1:LINE	189.912	-1.50528	0.390913	-3.85066	0.000117798	0.000512576
LTR71A:ERV1:LTR	57.4861	-1.49843	0.294085	-5.09523	3.4832e-07	2.58027e-06
Charlie14a:hAT-Charlie:DNA	48.0542	-1.48853	0.209855	-7.09313	1.31116e-12	2.30529e-11
L1M3c:L1:LINE	134.702	-1.48013	0.167306	-8.84683	9.00396e-19	3.13375e-17
L1PBa:L1:LINE	672.162	-1.47872	0.217173	-6.80897	9.82982e-12	1.53638e-10
LTR47B3:ERVL:LTR	29.3531	-1.47207	0.24312	-6.05492	1.40489e-09	1.58203e-08
UCON37:UCON37:Unknown	18.0306	-1.46964	0.240857	-6.10171	1.04941e-09	1.21078e-08
MER52-int:ERV1:LTR	47.7298	-1.46903	0.251558	-5.83973	5.2287e-09	5.37468e-08
L1MA5:L1:LINE	1134.81	-1.45624	0.194581	-7.48397	7.21126e-14	1.4898e-12
UCON15:UCON15:Unknown	0.887891	-1.45095	0.545523	-2.65974	0.00782	0.0217029
UCON5:UCON5:Unknown	9.4707	-1.44772	0.381975	-3.7901	0.000150588	0.000638026
UCON1:UCON1:Unknown	9.84447	-1.43938	0.36373	-3.95727	7.58123e-05	0.000344099
LTR26B:ERV1:LTR	25.0859	-1.43312	0.211398	-6.77926	1.20791e-11	1.86622e-10
UCON80_AMi:UCON80_AMi:Unknown	18.8739	-1.43307	0.262612	-5.45697	4.84317e-08	4.18394e-07
MER57E2:ERV1:LTR	20.0161	-1.43035	0.227587	-6.28487	3.28135e-10	4.12455e-09
L1PB:L1:LINE	309.07	-1.4284	0.184657	-7.73545	1.03035e-14	2.34731e-13
LTR69:ERVL:LTR	16.0686	-1.41687	0.332599	-4.26	2.04427e-05	0.000105753
PABL_A:ERV1:LTR	216.675	-1.41112	0.196726	-7.173	7.33695e-13	1.33192e-11
UCON7:DNA:DNA?	2.75618	-1.40975	0.363691	-3.87621	0.000106094	0.000466264
LTR38-int:ERV1:LTR	11.1156	-1.40857	0.318495	-4.42258	9.75312e-06	5.39468e-05
UCON35:UCON35:Unknown	7.38163	-1.40637	0.290644	-4.8388	1.30626e-06	8.64455e-06
Charlie2a:hAT-Charlie:DNA	737.85	-1.39026	0.178717	-7.77914	7.302e-15	1.70203e-13
Tigger12c:TcMar-Tigger:DNA	213.965	-1.38714	0.2164	-6.41007	1.45449e-10	1.93012e-09
L1MD1:L1:LINE	2389.92	-1.38422	0.146384	-9.45605	3.19787e-21	1.3865e-19
UCON107:hAT-Tag1:DNA	21.714	-1.37889	0.254899	-5.40955	6.31842e-08	5.33633e-07
LTR22C2:ERVK:LTR	9.78454	-1.37411	0.308242	-4.45788	8.27733e-06	4.65022e-05
LTR60:ERV1:LTR	24.0218	-1.37191	0.359594	-3.81517	0.000136092	0.000582941
MER121:hAT:DNA	78.7408	-1.36189	0.208516	-6.53133	6.5186e-11	9.16072e-10
MER75B:PiggyBac:DNA	7.02593	-1.35949	0.271869	-5.00055	5.71681e-07	4.06065e-06
L1M7:L1:LINE	501.771	-1.35513	0.191055	-7.09287	1.3136e-12	2.30838e-11
MER73:ERVL:LTR	42.0097	-1.35471	0.258117	-5.24844	1.53392e-07	1.21584e-06
L1MCb:L1:LINE	246.618	-1.35381	0.208993	-6.47777	9.30887e-11	1.27592e-09
Looper:PiggyBac:DNA	236.278	-1.34873	0.184603	-7.30611	2.74991e-13	5.26908e-12
LTR16D2:ERVL:LTR	28.9197	-1.34829	0.254494	-5.29791	1.17135e-07	9.48679e-07
L1M3f:L1:LINE	209.868	-1.34665	0.221402	-6.08237	1.1842e-09	1.3537e-08
L1MA4A:L1:LINE	1968.68	-1.34609	0.177823	-7.56985	3.73651e-14	8.01038e-13
X2_LINE:CR1:LINE	20.6454	-1.34527	0.341367	-3.94083	8.12008e-05	0.000365842
HERVH48-int:ERV1:LTR	253.66	-1.34186	0.238251	-5.63214	1.77984e-08	1.65614e-07
L1M4a1:L1:LINE	507.211	-1.34019	0.182408	-7.34721	2.02391e-13	3.9532e-12
Charlie22a:hAT-Charlie:DNA	227.414	-1.33734	0.18739	-7.13667	9.5622e-13	1.71209e-11
MLT1J1-int:ERVL-MaLR:LTR	60.5018	-1.33187	0.196853	-6.76584	1.32539e-11	2.03601e-10
L1MEb:L1:LINE	322.032	-1.32945	0.209968	-6.33166	2.42532e-10	3.10753e-09
L1P5:L1:LINE	38.0135	-1.32897	0.233169	-5.69961	1.20079e-08	1.15453e-07
MLT1C-int:ERVL-MaLR:LTR	109.254	-1.32533	0.212883	-6.22561	4.797e-10	5.86795e-09
L1M4a2:L1:LINE	440.316	-1.32269	0.167183	-7.91162	2.54069e-15	6.21821e-14
L1MA3:L1:LINE	2707.64	-1.32207	0.154787	-8.54123	1.32805e-17	4.12876e-16
LTR68:ERV1:LTR	23.5243	-1.32089	0.217199	-6.0815	1.19061e-09	1.36006e-08
SATR2:Satellite:Satellite	82.4041	-1.31916	0.405586	-3.25247	0.00114407	0.00394154
PABL_A-int:ERV1:LTR	225.53	-1.31082	0.231474	-5.66293	1.48813e-08	1.40619e-07
L1PB4:L1:LINE	1364.94	-1.30975	0.16249	-8.0605	7.59857e-16	1.95705e-14
L1MEi:L1:LINE	725.009	-1.30391	0.164771	-7.91347	2.50314e-15	6.13325e-14
MER44C:TcMar-Tigger:DNA	283.568	-1.30331	0.197799	-6.58905	4.42648e-11	6.34795e-10
ERVL-int:ERVL:LTR	166.216	-1.30286	0.233501	-5.57968	2.40957e-08	2.18917e-07
MER68B:ERVL:LTR	252.293	-1.30044	0.182531	-7.12444	1.04502e-12	1.85938e-11
CR1-13_AMi:CR1:LINE	3.77121	-1.29666	0.294531	-4.40247	1.07027e-05	5.87088e-05
MER20B:hAT-Charlie:DNA	712.592	-1.29632	0.161306	-8.03646	9.24748e-16	2.36285e-14
Tigger17a:TcMar-Tigger:DNA	727.615	-1.29569	0.169123	-7.66125	1.84133e-14	4.08891e-13
Tigger17:TcMar-Tigger:DNA	20.8464	-1.2866	0.296927	-4.33306	1.47053e-05	7.8587e-05
MER84:ERV1:LTR	38.1719	-1.28242	0.23079	-5.55668	2.74956e-08	2.47897e-07
Tigger5:TcMar-Tigger:DNA	109.85	-1.27987	0.169782	-7.53832	4.7606e-14	1.00674e-12
HERVK3-int:ERVK:LTR	636.077	-1.27908	0.191644	-6.67423	2.48537e-11	3.68108e-10
MER47B:TcMar-Tigger:DNA	120.486	-1.27707	0.184693	-6.91458	4.69245e-12	7.64825e-11
UCON6:UCON6:Unknown	19.2933	-1.27389	0.251951	-5.0561	4.27927e-07	3.1179e-06
Cheshire:hAT-Charlie:DNA	324.017	-1.27364	0.186744	-6.82023	9.08942e-12	1.42758e-10
UCON55:TcMar-Tigger:DNA	39.6448	-1.27	0.200484	-6.33468	2.37836e-10	3.05059e-09
Kanga1c:TcMar-Tc2:DNA	157.533	-1.26983	0.174212	-7.28897	3.12323e-13	5.935e-12
MER4B-int:ERV1:LTR	231.816	-1.26771	0.193631	-6.54705	5.86857e-11	8.27851e-10
UCON74:DNA:DNA?	21.7295	-1.26684	0.19235	-6.58613	4.51434e-11	6.46684e-10
LTR88b:Gypsy:LTR	112.842	-1.26662	0.178423	-7.09899	1.25668e-12	2.21317e-11
UCON24:UCON24:Unknown	0.729911	-1.26423	0.526421	-2.40155	0.0163256	0.0414402
LTR10G:ERV1:LTR	72.7562	-1.26315	0.211657	-5.96789	2.40336e-09	2.60916e-08
HERVP71A-int:ERV1:LTR	100.118	-1.26281	0.293535	-4.30207	1.69206e-05	8.91351e-05
L1PB2:L1:LINE	694.477	-1.26182	0.203734	-6.19347	5.88549e-10	7.0812e-09
X1_LINE:CR1:LINE	4.73016	-1.26062	0.331206	-3.80616	0.000141141	0.000602224
L1PA10:L1:LINE	2854.62	-1.25958	0.203941	-6.1762	6.56619e-10	7.82424e-09
X7A_LINE:CR1:LINE	210.587	-1.2587	0.148929	-8.45163	2.8726e-17	8.69569e-16
LTR10B1:ERV1:LTR	141.85	-1.25366	0.2606	-4.81067	1.50425e-06	9.84831e-06
L1M4b:L1:LINE	1286.95	-1.24682	0.14847	-8.39781	4.54886e-17	1.34804e-15
MER41-int:ERV1:LTR	572.923	-1.24651	0.182652	-6.82452	8.82218e-12	1.38741e-10
L1MA2:L1:LINE	2311.9	-1.24553	0.249064	-5.00083	5.70827e-07	4.05577e-06
L2-1_AMi:L2:LINE	167.031	-1.24341	0.189737	-6.55335	5.62607e-11	7.96665e-10
L1M3a:L1:LINE	483.222	-1.24338	0.178654	-6.95972	3.40943e-12	5.66983e-11
L2-1_Crp:L2:LINE	1.54809	-1.24124	0.462915	-2.68135	0.00733252	0.0205244
MER127:TcMar-Tigger:DNA	10.5682	-1.24108	0.348462	-3.5616	0.000368603	0.00142704
MER92B:ERV1:LTR	256.858	-1.23658	0.147561	-8.38013	5.28691e-17	1.55276e-15
L1M4c:L1:LINE	1284.88	-1.23592	0.153531	-8.04999	8.2804e-16	2.12473e-14
L1PA3:L1:LINE	6268.08	-1.23475	0.168122	-7.34434	2.06773e-13	4.02741e-12
UCON4:UCON4:Unknown	28.9352	-1.2341	0.173546	-7.1111	1.15123e-12	2.03936e-11
UCON29:PiggyBac:DNA	20.8728	-1.23263	0.240177	-5.13216	2.86442e-07	2.15056e-06
LTR90A:LTR:LTR	80.8868	-1.23222	0.316223	-3.89667	9.75249e-05	0.000432259
UCON59:UCON59:Unknown	1.21577	-1.23221	0.423584	-2.90902	0.0036256	0.0110338
Charlie10:hAT-Charlie:DNA	408.831	-1.2255	0.253931	-4.82611	1.39223e-06	9.16829e-06
L1M2:L1:LINE	2810.68	-1.22332	0.143729	-8.51132	1.7196e-17	5.31185e-16
L1MA6:L1:LINE	1335.28	-1.22146	0.167207	-7.30508	2.77092e-13	5.30723e-12
UCON28b:UCON28b:Unknown	6.65773	-1.21734	0.337276	-3.60933	0.000306984	0.00121118
LTR58:ERV1:LTR	3.26828	-1.21633	0.387592	-3.13816	0.00170013	0.00562285
Charlie4z:hAT-Charlie:DNA	1558.1	-1.21494	0.157772	-7.70058	1.35449e-14	3.03852e-13
L1M3de:L1:LINE	79.4811	-1.21254	0.200287	-6.05403	1.41264e-09	1.59002e-08
BSR/Beta:Satellite:Satellite	1068.59	-1.20917	0.297821	-4.06005	4.90625e-05	0.000232715
L1PB3:L1:LINE	852.306	-1.20388	0.165711	-7.26494	3.7319e-13	7.03359e-12
MER130:DNA:DNA	17.7144	-1.20091	0.253701	-4.73355	2.20625e-06	1.3953e-05
LTR38A1:ERV1:LTR	21.0045	-1.19958	0.26597	-4.51022	6.47606e-06	3.72971e-05
LTR90B:LTR:LTR	30.3502	-1.19807	0.215752	-5.55297	2.8086e-08	2.52889e-07
CR1-L3A_Croc:CR1:LINE	65.795	-1.19714	0.181919	-6.58062	4.68499e-11	6.68891e-10
HERV1_LTRc:ERV1:LTR	13.6127	-1.19712	0.251149	-4.76659	1.87368e-06	1.20196e-05
Tigger17c:TcMar-Tigger:DNA	141.873	-1.194	0.169378	-7.04934	1.79773e-12	3.095e-11
LTR53B:ERVL:LTR	27.4147	-1.19245	0.242747	-4.9123	9.00126e-07	6.15747e-06
UCON2:DNA:DNA?	8.96132	-1.19233	0.264802	-4.50274	6.70841e-06	3.85114e-05
L1MA7:L1:LINE	1639.79	-1.19055	0.153595	-7.75123	9.10053e-15	2.092e-13
LTR2752:ERV1:LTR	49.405	-1.18915	0.249059	-4.77456	1.80097e-06	1.15869e-05
L1PA13:L1:LINE	2592.83	-1.18896	0.181561	-6.54855	5.80977e-11	8.20992e-10
L1MEd:L1:LINE	4711.86	-1.18796	0.158304	-7.50429	6.17636e-14	1.28755e-12
MER51-int:ERV1:LTR	243.284	-1.1864	0.264725	-4.48163	7.40744e-06	4.21759e-05
X7D_LINE:CR1:LINE	2.18922	-1.18441	0.469155	-2.52455	0.0115845	0.030717
Tigger6b:TcMar-Tigger:DNA	51.433	-1.18285	0.215668	-5.48458	4.14449e-08	3.61655e-07
LTR1C1:ERV1:LTR	33.469	-1.1799	0.219784	-5.36846	7.94117e-08	6.5849e-07
LTR54B:ERV1:LTR	145.899	-1.17894	0.185455	-6.35699	2.05748e-10	2.66517e-09
MST-int:ERVL-MaLR:LTR	52.9416	-1.17807	0.349853	-3.36735	0.000758956	0.00272344
MSTC-int:ERVL-MaLR:LTR	48.5721	-1.17719	0.249819	-4.71219	2.45072e-06	1.53426e-05
HERV-Fc1_LTR1:ERV1:LTR	9.44676	-1.17688	0.354685	-3.31809	0.000906352	0.0031959
Tigger20a:TcMar-Tigger:DNA	311.634	-1.17598	0.187138	-6.28401	3.29959e-10	4.14102e-09
L1PA15:L1:LINE	2040.54	-1.17488	0.188105	-6.24588	4.21413e-10	5.209e-09
UCON26:UCON26:Unknown	14.8377	-1.17419	0.288551	-4.06928	4.71584e-05	0.000224719
MER83C:ERV1:LTR	13.415	-1.17318	0.33246	-3.52877	0.000417489	0.00159534
LTR9B:ERV1:LTR	327.995	-1.17305	0.212827	-5.51176	3.55254e-08	3.13567e-07
Kanga1b:TcMar-Tc2:DNA	62.8979	-1.17296	0.210231	-5.57942	2.41323e-08	2.19168e-07
L1MA4:L1:LINE	2590.49	-1.17077	0.167016	-7.00991	2.38466e-12	4.04497e-11
Eulor5A:DNA:DNA?	13.5937	-1.16921	0.259883	-4.49898	6.82802e-06	3.91191e-05
L1PA15-16:L1:LINE	308.94	-1.16919	0.273142	-4.28051	1.86462e-05	9.73031e-05
MER2:TcMar-Tigger:DNA	2309.06	-1.1655	0.150949	-7.72116	1.15272e-14	2.61135e-13
Tigger16b:TcMar-Tigger:DNA	226.225	-1.16481	0.195394	-5.96133	2.5019e-09	2.7058e-08
Charlie11:hAT-Charlie:DNA	18.6706	-1.16319	0.237697	-4.89361	9.90051e-07	6.71196e-06
L1PA8A:L1:LINE	729.492	-1.16305	0.182065	-6.3881	1.67959e-10	2.20582e-09
MLT1A-int:ERVL-MaLR:LTR	101.717	-1.16103	0.19085	-6.08348	1.176e-09	1.34528e-08
LTR80A:ERVL:LTR	37.3116	-1.16101	0.272209	-4.26516	1.99755e-05	0.000103591
L1M6:L1:LINE	691.97	-1.15774	0.171918	-6.73425	1.64774e-11	2.49394e-10
MER68:ERVL:LTR	705.191	-1.15627	0.183234	-6.31035	2.78412e-10	3.53556e-09
LTR12E:ERV1:LTR	114.267	-1.1553	0.163902	-7.04873	1.80555e-12	3.10737e-11
MamRep488:hAT-Tip100:DNA	48.0531	-1.15521	0.199553	-5.78897	7.08201e-09	7.12519e-08
UCON73:UCON73:Unknown	3.23706	-1.15401	0.365147	-3.16041	0.00157546	0.00524716
LTR57:ERVL:LTR	73.4581	-1.15206	0.18333	-6.28406	3.29843e-10	4.14064e-09
MER74B:ERVL:LTR	272.953	-1.15139	0.156193	-7.37161	1.68581e-13	3.31963e-12
LTR55:ERVL:LTR	68.1102	-1.15134	0.190935	-6.03003	1.63927e-09	1.82471e-08
MER119:hAT-Charlie:DNA	256.383	-1.14874	0.174518	-6.58235	4.63062e-11	6.6191e-10
L1ME3C:L1:LINE	641.913	-1.14869	0.151492	-7.58253	3.38876e-14	7.31351e-13
MER34C:ERV1:LTR	26.819	-1.14846	0.213848	-5.37046	7.85382e-08	6.51582e-07
LTR3A:ERVK:LTR	139.452	-1.14823	0.147914	-7.76283	8.30558e-15	1.92574e-13
Ricksha_a:MULE-MuDR:DNA	22.7155	-1.14549	0.459142	-2.49484	0.0126012	0.0330968
MamRep1894:hAT:DNA	50.3356	-1.14148	0.190903	-5.97935	2.24029e-09	2.44364e-08
MER135:DNA:DNA	55.2722	-1.14084	0.234371	-4.86767	1.12923e-06	7.56831e-06
HERVK13-int:ERVK:LTR	190.64	-1.14064	0.278137	-4.101	4.11362e-05	0.000198349
L1MDb:L1:LINE	222.379	-1.13669	0.152895	-7.43448	1.0498e-13	2.13507e-12
Tigger12:TcMar-Tigger:DNA	188.119	-1.13655	0.198072	-5.73803	9.57816e-09	9.37892e-08
Charlie4:hAT-Charlie:DNA	43.09	-1.13639	0.235323	-4.82907	1.37171e-06	9.04305e-06
MER91C:hAT-Tip100:DNA	148.175	-1.13601	0.159818	-7.10819	1.17576e-12	2.07976e-11
AluYa8:Alu:SINE	34.7779	-1.13497	0.226789	-5.00451	5.60048e-07	3.98798e-06
X8_LINE:CR1:LINE	17.9244	-1.13492	0.22523	-5.03892	4.68158e-07	3.38197e-06
L1PA7:L1:LINE	6541.65	-1.13182	0.149809	-7.5551	4.18549e-14	8.90185e-13
AluYh9:Alu:SINE	9.37407	-1.12684	0.273418	-4.12131	3.76729e-05	0.000183536
MSTA1:ERVL-MaLR:LTR	96.3976	-1.12567	0.171574	-6.56084	5.35047e-11	7.59864e-10
MER113B:hAT-Charlie:DNA	85.6308	-1.12407	0.185332	-6.06518	1.31807e-09	1.49191e-08
LTR81C:Gypsy:LTR	44.3609	-1.12274	0.205788	-5.45581	4.87491e-08	4.2061e-07
MSTB2-int:ERVL-MaLR:LTR	15.6103	-1.11953	0.298006	-3.75672	0.000172153	0.000720118
L1MCc:L1:LINE	485.39	-1.11909	0.189384	-5.90911	3.43962e-09	3.64173e-08
HERVL40-int:ERVL:LTR	286.434	-1.1182	0.173492	-6.44526	1.15401e-10	1.55659e-09
L1MEj:L1:LINE	499.331	-1.11675	0.171961	-6.49419	8.34789e-11	1.15303e-09
MLT1G1-int:ERVL-MaLR:LTR	36.2211	-1.11612	0.29658	-3.76329	0.000167694	0.000702985
L1MA1:L1:LINE	1682.56	-1.10731	0.184979	-5.98613	2.14896e-09	2.35199e-08
AluYh7:Alu:SINE	18.7222	-1.10438	0.237684	-4.64641	3.37769e-06	2.06015e-05
LTR39-int:ERV1:LTR	14.3508	-1.10008	0.287491	-3.82649	0.000129984	0.000559954
MamRep137:TcMar-Tigger:DNA	562.117	-1.09472	0.180676	-6.05904	1.36938e-09	1.546e-08
MER21B:ERVL:LTR	1187.95	-1.08693	0.148435	-7.32262	2.43178e-13	4.68551e-12
MER92D:ERV1:LTR	22.0569	-1.08691	0.276245	-3.93459	8.33397e-05	0.000374641
L1MEc:L1:LINE	4830.05	-1.08269	0.149107	-7.26113	3.83876e-13	7.2181e-12
MER104:TcMar-Tc2:DNA	473.044	-1.0814	0.173382	-6.23706	4.4587e-10	5.48745e-09
L1MEg:L1:LINE	3302.52	-1.08122	0.147844	-7.31322	2.60822e-13	5.01548e-12
AluSq4:Alu:SINE	564.455	-1.0753	0.148322	-7.24976	4.17525e-13	7.82038e-12
LTR101_Mam:ERVL:LTR	150.443	-1.07513	0.198541	-5.41515	6.1236e-08	5.18265e-07
MER88:ERVL:LTR	21.7998	-1.07446	0.244589	-4.39293	1.11835e-05	6.10687e-05
Tigger3d:TcMar-Tigger:DNA	51.6227	-1.0731	0.190767	-5.6252	1.85296e-08	1.71736e-07
Charlie26a:hAT-Charlie:DNA	53.1332	-1.0712	0.247184	-4.3336	1.4669e-05	7.84018e-05
Charlie7a:hAT-Charlie:DNA	203.365	-1.07076	0.168496	-6.35481	2.0868e-10	2.69955e-09
HERV17-int:ERV1:LTR	409.053	-1.06816	0.222732	-4.79574	1.62078e-06	1.05413e-05
HERV35I-int:ERV1:LTR	109.971	-1.06776	0.341313	-3.12837	0.00175776	0.00579285
LTR44:ERV1:LTR	50.5004	-1.06657	0.207741	-5.13413	2.83448e-07	2.13272e-06
LTR86A1:ERVL:LTR	172.962	-1.05911	0.225383	-4.69914	2.61258e-06	1.62842e-05
MER117:hAT-Charlie:DNA	580.182	-1.05821	0.16956	-6.24094	4.34943e-10	5.36389e-09
LTR81AB:Gypsy:LTR	12.0543	-1.0575	0.255641	-4.13666	3.52404e-05	0.000172729
L1MB1:L1:LINE	1205.06	-1.05559	0.146885	-7.18654	6.64562e-13	1.21234e-11
L1PA11:L1:LINE	2014.05	-1.05274	0.178207	-5.90736	3.4763e-09	3.67815e-08
MER3:hAT-Charlie:DNA	2068.57	-1.05239	0.161381	-6.52113	6.97815e-11	9.76113e-10
MER31B:ERV1:LTR	312.617	-1.05237	0.178781	-5.88633	3.94874e-09	4.12833e-08
Tigger4b:TcMar-Tigger:DNA	916.521	-1.04996	0.153614	-6.83506	8.19728e-12	1.29292e-10
Eulor6B:DNA:DNA?	4.15142	-1.04753	0.329985	-3.17447	0.0015011	0.00502754
UCON94:UCON94:Unknown	2.97204	-1.04086	0.398949	-2.60899	0.00908086	0.0247712
UCON71:UCON71:Unknown	1.99522	-1.03732	0.423174	-2.45127	0.0142352	0.0367789
Tigger4:TcMar-Tigger:DNA	441.202	-1.03564	0.165869	-6.24374	4.2723e-10	5.27415e-09
L4_A_Mam:RTE-X:LINE	1379.94	-1.03555	0.163058	-6.35083	2.14161e-10	2.76601e-09
LTR86B2:ERVL:LTR	44.0849	-1.03349	0.232425	-4.44656	8.72556e-06	4.87473e-05
Charlie15a:hAT-Charlie:DNA	649.101	-1.03263	0.135368	-7.62833	2.37814e-14	5.20916e-13
LTR65:ERV1:LTR	101.827	-1.03161	0.173111	-5.95923	2.53432e-09	2.73902e-08
Charlie13b:hAT-Charlie:DNA	147.122	-1.03102	0.17497	-5.89253	3.8033e-09	3.99008e-08
LTR78B:ERV1:LTR	306.428	-1.02997	0.175761	-5.86006	4.62709e-09	4.79094e-08
MER4D1:ERV1:LTR	494.189	-1.02897	0.145132	-7.08988	1.34227e-12	2.35534e-11
Charlie4a:hAT-Charlie:DNA	810.014	-1.02821	0.146775	-7.00532	2.46416e-12	4.17396e-11
MER107:hAT-Charlie:DNA	142.783	-1.02759	0.184006	-5.58455	2.343e-08	2.13511e-07
LTR89:ERVL:LTR	163.798	-1.02664	0.159072	-6.45395	1.08971e-10	1.47622e-09
L1MEf:L1:LINE	3253.87	-1.02436	0.141259	-7.25167	4.11678e-13	7.71984e-12
LTR25:ERV1:LTR	222.096	-1.02422	0.223846	-4.57555	4.74977e-06	2.80741e-05
L2:L2:LINE	16161.6	-1.02315	0.153184	-6.67918	2.40277e-11	3.56857e-10
LTR10A:ERV1:LTR	106.017	-1.02209	0.171634	-5.95503	2.60028e-09	2.80342e-08
UCON105:UCON105:Unknown	84.6186	-1.02097	0.232647	-4.3885	1.14134e-05	6.217e-05
Tigger7:TcMar-Tigger:DNA	725.493	-1.02024	0.140479	-7.26262	3.79672e-13	7.14738e-12
MIR1_Amn:MIR:SINE	2536.15	-1.0181	0.145438	-7.00021	2.55587e-12	4.32022e-11
MER101:ERV1:LTR	109.609	-1.01809	0.227776	-4.4697	7.83293e-06	4.43299e-05
Alu:Alu:SINE	329.403	-1.01738	0.127881	-7.95565	1.78198e-15	4.42228e-14
MER76:ERVL:LTR	80.775	-1.01722	0.181143	-5.61558	1.95906e-08	1.8098e-07
HERV16-int:ERVL:LTR	318.55	-1.00901	0.234711	-4.29897	1.71595e-05	9.02655e-05
L1ME3E:L1:LINE	1141.45	-1.0083	0.158459	-6.36316	1.97638e-10	2.56633e-09
LTR38:ERV1:LTR	23.106	-1.00711	0.250607	-4.01868	5.85252e-05	0.000272465
MER133A:DNA:DNA?	6.08038	-1.00635	0.374722	-2.68559	0.00724021	0.0202918
LTR16D1:ERVL:LTR	76.3328	-1.00466	0.207807	-4.8346	1.33415e-06	8.81825e-06
L1MC5:L1:LINE	5028.07	-1.00403	0.134415	-7.46965	8.04087e-14	1.65167e-12
FAM:Alu:SINE	1116.36	-1.0035	0.134982	-7.43434	1.05094e-13	2.13591e-12
MER66D:ERV1:LTR	39.3235	-1.00321	0.2023	-4.95904	7.08442e-07	4.93917e-06
L1M4:L1:LINE	6456.32	-1.0029	0.136272	-7.35958	1.84488e-13	3.61519e-12
L1MEa:L1:LINE	219.608	1.00419	0.290678	3.45464	0.000551022	0.00204483
HERVH-int:ERV1:LTR	11669	1.01975	0.403205	2.52912	0.0114349	0.0303834
MER9B:ERVK:LTR	34.139	1.17298	0.278103	4.21779	2.46709e-05	0.000125346
MER70B:ERVL:LTR	88.1559	1.2934	0.421676	3.06729	0.00216008	0.00695377
HERV1_LTRd:ERV1:LTR	31.9651	1.32894	0.336235	3.95241	7.73688e-05	0.000350242
LTR19-int:ERV1:LTR	329.883	1.332	0.507695	2.62362	0.00870008	0.0238577
LTR48B:ERV1:LTR	960.54	1.35561	0.341905	3.96487	7.34351e-05	0.000334439
LTR7:ERV1:LTR	2523.16	1.68394	0.359324	4.6864	2.7805e-06	1.72308e-05
MER57F:ERV1:LTR	799.053	2.07202	0.279361	7.41701	1.19796e-13	2.41304e-12
MLT1I-int:ERVL-MaLR:LTR	576.649	2.13805	0.562274	3.80251	0.000143237	0.000610036
L1M2b:L1:LINE	269.592	2.32216	0.500701	4.63781	3.52116e-06	2.13849e-05
LTR47B2:ERVL:LTR	336.78	2.42944	0.267169	9.09324	9.61302e-20	3.65923e-18
LTR06:ERV1:LTR	70.9114	2.53242	0.740614	3.41936	0.000627698	0.00229201
LTR7Y:ERV1:LTR	1608.69	4.31038	0.563561	7.64846	2.03393e-14	4.4857e-13

## Sheet: Bueno vs Precursor
Table S3 TEtranscript significant results (Bueno vs Precursor)
	baseMean	log2FoldChange	lfcSE	stat	pvalue	padj
HERV-Fc1_LTR2:ERV1:LTR	1.3584	-3.25587	0.744181	-4.37511	1.21373e-05	8.36833e-05
LTR10B2:ERV1:LTR	83.7911	-1.97461	0.307648	-6.4184	1.37718e-10	2.29238e-09
LTR108d_Mam:ERVL:LTR	6.94613	-1.83275	0.378431	-4.84301	1.27885e-06	1.08703e-05
UCON76:UCON76:Unknown	5.04672	-1.70585	0.297996	-5.72438	1.0381e-08	1.29969e-07
HERVI-int:ERV1:LTR	264.094	-1.6428	0.331508	-4.95556	7.21238e-07	6.4396e-06
HERVIP10B3-int:ERV1:LTR	3247.36	-1.55058	0.261586	-5.9276	3.07393e-09	4.20541e-08
UCON18:UCON18:Unknown	1.09609	-1.47998	0.494548	-2.99259	0.00276625	0.0104737
Eulor6C:DNA:DNA?	1.01545	-1.43049	0.461898	-3.09699	0.00195495	0.00773314
HERVS71-int:ERV1:LTR	2935.5	-1.41504	0.45118	-3.1363	0.00171095	0.00687702
REP522:telo:Satellite	146.814	-1.40111	0.36112	-3.87991	0.000104493	0.00058037
MER123:DNA:DNA?	2.33887	-1.33643	0.386922	-3.45401	0.000552317	0.0025507
HERV15-int:ERV1:LTR	292.702	-1.20754	0.286547	-4.21411	2.50763e-05	0.00016125
LTR10B:ERV1:LTR	39.6694	-1.20448	0.250444	-4.80938	1.51401e-06	1.26653e-05
HERV30-int:ERV1:LTR	51.5394	-1.17506	0.281765	-4.17035	3.04136e-05	0.000192175
L1HS:L1:LINE	1714.36	-1.16588	0.231922	-5.02702	4.98158e-07	4.60432e-06
L1P4d:L1:LINE	17.7281	-1.04964	0.268189	-3.91379	9.08578e-05	0.000513703
MSTA1-int:ERVL-MaLR:LTR	3.0615	-1.04606	0.356847	-2.93141	0.00337428	0.0124391
Ricksha_a:MULE-MuDR:DNA	26.6277	-1.03748	0.328688	-3.15644	0.0015971	0.00647937
LTR51:ERV1:LTR	247.232	1.00309	0.17169	5.84243	5.1446e-09	6.78321e-08
LTR47B:ERVL:LTR	37.4885	1.00552	0.290737	3.45851	0.000543181	0.00251476
Charlie10a:hAT-Charlie:DNA	208.939	1.01015	0.205407	4.91777	8.75369e-07	7.70336e-06
LTR75_1:ERV1:LTR	93.5967	1.01265	0.216514	4.67706	2.91023e-06	2.29108e-05
MamGypLTR2b:Gypsy:LTR	182.797	1.0157	0.225058	4.51306	6.38992e-06	4.66926e-05
MER99:hAT:DNA	206.111	1.01693	0.242362	4.19592	2.71764e-05	0.000173553
LTR12:ERV1:LTR	975.182	1.02536	0.224772	4.56176	5.07266e-06	3.78958e-05
L1PBb:L1:LINE	363.591	1.03816	0.274499	3.782	0.000155576	0.000827488
MLT2C2:ERVL:LTR	533.354	1.03833	0.222364	4.6695	3.01934e-06	2.37074e-05
FordPrefect_a:hAT-Tip100:DNA	100.615	1.0422	0.217276	4.79664	1.61349e-06	1.34183e-05
UCON81:hAT-Charlie:DNA	9.25814	1.04817	0.412313	2.54217	0.0110166	0.0344235
ERV3-16A3_I-int:ERVL:LTR	3428.27	1.0543	0.215613	4.88975	1.00964e-06	8.75899e-06
UCON27:UCON27:Unknown	11.4993	1.06961	0.318984	3.35317	0.000798908	0.00352793
ERV24B_Prim-int:ERV1:LTR	262.321	1.07441	0.202452	5.30698	1.11459e-07	1.16835e-06
LTR1:ERV1:LTR	98.7811	1.07861	0.199833	5.39755	6.75557e-08	7.38627e-07
MER66-int:ERV1:LTR	595.98	1.09403	0.268422	4.0758	4.58568e-05	0.000279332
Ricksha:MULE-MuDR:DNA	131.146	1.09576	0.277148	3.95372	7.69447e-05	0.000442804
LTR78:ERV1:LTR	2082.41	1.09826	0.235855	4.65649	3.21638e-06	2.50827e-05
LTR86B1:ERVL:LTR	120.93	1.10686	0.240427	4.60373	4.14985e-06	3.16203e-05
UCON28a:UCON28a:Unknown	23.2219	1.12267	0.271377	4.13693	3.51985e-05	0.000219574
Eulor12:DNA:DNA?	10.279	1.13541	0.377198	3.01011	0.00261152	0.00997368
HERV9N-int:ERV1:LTR	523.377	1.16962	0.24327	4.80792	1.52507e-06	1.27518e-05
LTR16B1:ERVL:LTR	635.63	1.1721	0.198026	5.91889	3.24128e-09	4.41864e-08
L5:RTE-X:LINE	422.411	1.17416	0.241581	4.86031	1.17199e-06	1.00317e-05
ORSL-2a:hAT-Tip100:DNA	365.462	1.17877	0.268509	4.39005	1.13325e-05	7.85976e-05
UCON72:UCON72:Unknown	8.9307	1.18278	0.455709	2.59546	0.00944639	0.0301934
MER76-int:ERVL:LTR	142.699	1.18557	0.170217	6.96508	3.28209e-12	6.83162e-11
UCON94:UCON94:Unknown	14.2768	1.19105	0.330484	3.60396	0.000313405	0.00154177
MER51D:ERV1:LTR	210.253	1.19468	0.243137	4.9136	8.94192e-07	7.84721e-06
L1MEa:L1:LINE	308.479	1.23633	0.259638	4.76177	1.91902e-06	1.56711e-05
MER84-int:ERV1:LTR	39.7234	1.25752	0.320148	3.92794	8.56779e-05	0.000487694
Eulor6D:DNA:DNA?	22.9694	1.26367	0.458079	2.75862	0.00580467	0.0198306
LTR25-int:ERV1:LTR	1073.04	1.27625	0.299856	4.25621	2.07924e-05	0.000136607
HERV9-int:ERV1:LTR	729.32	1.27703	0.332146	3.84479	0.000120654	0.000658945
LTR86C:ERVL:LTR	139.763	1.27952	0.353731	3.61723	0.000297774	0.00147485
LTR26:ERV1:LTR	326.516	1.28422	0.30333	4.23374	2.29837e-05	0.000149419
MER75A:PiggyBac:DNA	10.0883	1.2904	0.346492	3.72418	0.000195953	0.00101752
UCON11:TcMar-Tigger:DNA	5.39157	1.29351	0.509854	2.53702	0.0111801	0.0348677
MER11B:ERVK:LTR	4174.89	1.3137	0.460095	2.85528	0.00429994	0.0153427
LTR48B:ERV1:LTR	1131.51	1.31908	0.241522	5.46152	4.72076e-08	5.30364e-07
LTR7:ERV1:LTR	2426.04	1.34241	0.289839	4.63156	3.62919e-06	2.79697e-05
LTR23-int:ERV1:LTR	121.336	1.35725	0.315055	4.30798	1.64751e-05	0.00011059
L1P3b:L1:LINE	28.2977	1.35887	0.322282	4.21641	2.48219e-05	0.000159824
UCON54:UCON54:Unknown	30.1955	1.37418	0.379713	3.61901	0.000295729	0.00146566
LTR53-int:ERVL:LTR	536.488	1.39796	0.213861	6.53678	6.28587e-11	1.09968e-09
MER9B:ERVK:LTR	47.5583	1.40106	0.2787	5.02713	4.97888e-07	4.60341e-06
UCON28c:UCON28c:Unknown	17.11	1.42249	0.362338	3.92588	8.64147e-05	0.000491576
Tigger1a_Mars:TcMar-Tigger:DNA	46.3248	1.43305	0.312685	4.58305	4.58239e-06	3.45653e-05
THE1C-int:ERVL-MaLR:LTR	2593.61	1.45187	0.300674	4.82871	1.37423e-06	1.16017e-05
Eulor1:DNA:DNA	12.2304	1.49124	0.400704	3.72155	0.000198005	0.00102665
Eulor6E:DNA:DNA?	15.3961	1.49202	0.484146	3.08177	0.00205777	0.00808513
Helitron1Na_Mam:Helitron:RC	157.437	1.5059	0.34914	4.31317	1.60928e-05	0.000108172
MER57-int:ERV1:LTR	1593.4	1.50924	0.198862	7.58937	3.21468e-14	8.53993e-13
LTR71B:ERV1:LTR	391.865	1.51171	0.265984	5.68348	1.31983e-08	1.6241e-07
LTR108b_Mam:ERVL:LTR	14.9035	1.53386	0.5274	2.90834	0.00363352	0.0132515
LTR3B:ERVK:LTR	95.9957	1.54657	0.313837	4.92796	8.3093e-07	7.34108e-06
L1P4c:L1:LINE	9.41889	1.56819	0.443179	3.53851	0.00040239	0.00192775
Charlie10b:hAT-Charlie:DNA	328.361	1.59498	0.27842	5.72871	1.01198e-08	1.26876e-07
UCON68:UCON68:Unknown	3.44337	1.60929	0.585426	2.74892	0.00597913	0.0203517
MER70B:ERVL:LTR	132.699	1.61844	0.31111	5.20214	1.97008e-07	1.97038e-06
LTR19B:ERV1:LTR	378.183	1.62761	0.224873	7.23791	4.55649e-13	1.04408e-11
MER97b:hAT-Tip100:DNA	66.4257	1.63059	0.297678	5.47769	4.30922e-08	4.88408e-07
LTR54:ERV1:LTR	1061.33	1.68926	0.280085	6.03124	1.62704e-09	2.33261e-08
LTR36:ERV1:LTR	633.403	1.69866	0.342456	4.96024	7.04071e-07	6.30898e-06
LTR18C:ERVL:LTR	36.8357	1.7378	0.465478	3.73336	0.000188944	0.000985019
HERVH-int:ERV1:LTR	23446.4	1.77561	0.381345	4.65619	3.22116e-06	2.51163e-05
Eulor8:TcMar:DNA	25.2327	1.79936	0.418676	4.29773	1.72556e-05	0.000115258
MER61F:ERV1:LTR	218.909	1.81534	0.283471	6.40399	1.5137e-10	2.50106e-09
HERV1_LTRd:ERV1:LTR	54.7824	1.84617	0.374468	4.93013	8.21758e-07	7.26721e-06
HERV1_LTRe:ERV1:LTR	26.9796	1.90218	0.450023	4.22684	2.36992e-05	0.000153421
HSATI:Satellite:Satellite	14.4709	1.92607	0.55919	3.4444	0.000572333	0.00263073
GSATX:centr:Satellite	111.884	1.96175	0.654291	2.99829	0.00271502	0.0103102
MLT1I-int:ERVL-MaLR:LTR	662.254	2.04829	0.444801	4.60495	4.1256e-06	3.14623e-05
CER:Satellite:Satellite	234.422	2.06445	0.395503	5.21979	1.79122e-07	1.80692e-06
L1M2b:L1:LINE	287.203	2.11847	0.399022	5.30915	1.10137e-07	1.15562e-06
ACRO1:acro:Satellite	44.4995	2.12963	0.532577	3.99872	6.36861e-05	0.00037414
Eulor2B:DNA:DNA?	132.287	2.14938	0.285267	7.53461	4.89793e-14	1.268e-12
MLT1E1-int:ERVL-MaLR:LTR	2.76468	2.17702	0.762887	2.85367	0.00432179	0.0154048
LTR1B0:ERV1:LTR	105.08	2.20233	0.427071	5.15683	2.5117e-07	2.46582e-06
MER57F:ERV1:LTR	1226.21	2.40553	0.263409	9.13231	6.70501e-20	3.02895e-18
LTR19-int:ERV1:LTR	836.153	2.41872	0.47766	5.06368	4.11232e-07	3.87404e-06
LTR47B2:ERVL:LTR	448.684	2.55492	0.317068	8.05794	7.75906e-16	2.42209e-14
HERVL32-int:ERVL:LTR	72.7259	2.67352	0.519653	5.14482	2.67777e-07	2.61503e-06
Eulor6A:DNA:DNA?	9.49049	2.69792	0.545614	4.94474	7.62436e-07	6.7771e-06
UCON62:DNA:DNA?	5.36758	2.89605	0.674326	4.29474	1.74898e-05	0.000116674
LTR06:ERV1:LTR	123.772	3.04338	0.68462	4.44536	8.7746e-06	6.22879e-05
LTR7Y:ERV1:LTR	1539.67	3.94179	0.538194	7.32412	2.40478e-13	5.69448e-12

## Sheet: FunGeST vs Precursor
Table S3 TEtranscript significant results (FunGeST vs Precursor)
base	Mean	log2FoldChange	lfcSE	stat	pvalue	padj
UCON85:UCON85:Unknown	3.10019	-5.73564	0.54395	-10.5444	5.39001e-26	2.00671e-24
LTR10B1:ERV1:LTR	40.3228	-5.60734	0.407969	-13.7445	5.49358e-43	4.24228e-41
MLT1E3-int:ERVL-MaLR:LTR	19.799	-5.43982	0.471909	-11.5272	9.61667e-31	4.48905e-29
MER83B:ERV1:LTR	29.667	-5.38996	0.374624	-14.3877	6.18568e-47	5.60912e-45
UCON60:UCON60:Unknown	2.0215	-5.22325	0.77742	-6.71869	1.83363e-11	2.41355e-10
HERVIP10B3-int:ERV1:LTR	1064.27	-5.16058	0.459078	-11.2412	2.5594e-29	1.11198e-27
LTR10B:ERV1:LTR	10.9172	-4.93931	0.471472	-10.4764	1.10934e-25	4.07377e-24
L1M2a:L1:LINE	117.003	-4.74562	0.364038	-13.0361	7.6285e-39	5.04815e-37
HSAT4:centr:Satellite	32.7929	-4.63706	0.787594	-5.88762	3.91789e-09	4.00205e-08
HERV-Fc1_LTR2:ERV1:LTR	1.25888	-4.51519	1.34774	-3.3502	0.000807543	0.00323711
UCON51:LTR:LTR?	2.43857	-4.51451	0.570105	-7.91874	2.39928e-15	4.49367e-14
UCON64:UCON64:Unknown	0.811818	-4.39855	1.02023	-4.31134	1.6227e-05	9.40729e-05
MER57C1:ERV1:LTR	27.5952	-4.34337	0.429949	-10.102	5.41002e-24	1.81362e-22
LTR47B:ERVL:LTR	2.6295	-4.29836	0.544145	-7.8993	2.80483e-15	5.22971e-14
hAT-16_Crp:hAT-Charlie:DNA	2.03382	-4.25838	0.91231	-4.66769	3.04598e-06	2.01102e-05
MLT1G-int:ERVL-MaLR:LTR	24.0722	-4.20762	0.369257	-11.3948	4.43692e-30	2.01567e-28
LTR47B4:ERVL:LTR	10.5351	-4.15877	0.436843	-9.52006	1.73079e-21	4.98793e-20
HERVKC4-int:ERVK:LTR	28.4097	-4.15112	0.506612	-8.19388	2.52935e-16	5.07565e-15
UCON44:UCON44:Unknown	11.0996	-4.08837	0.20632	-19.8157	2.17984e-87	6.74468e-85
BSR/Beta:Satellite:Satellite	361.607	-4.07918	0.416964	-9.78305	1.33137e-22	4.11664e-21
HERV-Fc1_LTR1:ERV1:LTR	3.15954	-4.01158	0.67676	-5.92763	3.07343e-09	3.1842e-08
MER97d:hAT-Tip100:DNA	20.3393	-3.8984	0.357993	-10.8896	1.29199e-27	5.20351e-26
LTR108d_Mam:ERVL:LTR	3.36273	-3.89127	0.864882	-4.49919	6.82129e-06	4.2447e-05
MER101B:ERV1:LTR	12.3692	-3.8882	0.470452	-8.26481	1.39918e-16	2.86808e-15
UCON6:UCON6:Unknown	7.12158	-3.85772	0.323295	-11.9325	8.01412e-33	4.12349e-31
Chompy-6_Croc:PIF-Harbinger:DNA	0.860219	-3.76124	0.724461	-5.19178	2.0829e-07	1.66316e-06
LTR22C:ERVK:LTR	6.11526	-3.74655	0.430568	-8.70141	3.27772e-18	7.56155e-17
HERV-Fc1-int:ERV1:LTR	20.4782	-3.71654	1.14522	-3.24526	0.00117342	0.00450907
HERVS71-int:ERV1:LTR	1117.37	-3.71527	0.503046	-7.38555	1.51823e-13	2.43775e-12
MER57E2:ERV1:LTR	8.26018	-3.69835	0.433023	-8.54078	1.33314e-17	2.95349e-16
CR1-11_Crp:CR1:LINE	1.12696	-3.68948	0.636096	-5.8002	6.62345e-09	6.558e-08
MER57E3:ERV1:LTR	48.1057	-3.68098	0.298145	-12.3463	5.10116e-35	2.94203e-33
MLT1C-int:ERVL-MaLR:LTR	43.5021	-3.62021	0.292494	-12.377	3.48069e-35	2.02788e-33
UCON76:UCON76:Unknown	2.45495	-3.56054	0.553292	-6.43518	1.23323e-10	1.49282e-09
Eulor4:Eulor4:Unknown	0.599849	-3.48131	0.894073	-3.89376	9.87006e-05	0.000487047
LTR26B:ERV1:LTR	10.9721	-3.46095	0.30812	-11.2325	2.82466e-29	1.22259e-27
HERV1_I-int:ERV1:LTR	50.5461	-3.44279	0.383937	-8.96706	3.04531e-19	7.55848e-18
LTR10B2:ERV1:LTR	48.322	-3.4251	0.334342	-10.2443	1.25539e-24	4.35188e-23
LTR22:ERVK:LTR	5.15914	-3.41035	0.562618	-6.06158	1.34792e-09	1.46303e-08
UCON38:UCON38:Unknown	4.41039	-3.34793	0.375169	-8.9238	4.50577e-19	1.11051e-17
MER83A-int:ERV1:LTR	10.1549	-3.34536	0.463294	-7.22083	5.16725e-13	7.87695e-12
LTR5:ERVK:LTR	1.04614	-3.34157	0.76673	-4.35821	1.3113e-05	7.75921e-05
LTR35A:ERV1:LTR	7.90618	-3.32819	0.345128	-9.64336	5.2445e-22	1.56355e-20
HSAT5:Satellite:Satellite	47.1233	-3.32505	0.537674	-6.18414	6.24428e-10	6.99644e-09
LTR9B:ERV1:LTR	129.881	-3.31124	0.277937	-11.9136	1.00502e-32	5.14797e-31
LTR57-int:ERVL:LTR	54.1669	-3.28128	0.309044	-10.6175	2.47011e-26	9.35599e-25
LTR57:ERVL:LTR	29.4957	-3.23782	0.300413	-10.7779	4.3774e-27	1.71036e-25
PABL_A:ERV1:LTR	102.767	-3.14356	0.28371	-11.0802	1.56535e-28	6.57636e-27
LTR22B2:ERVK:LTR	9.52642	-3.13868	0.355239	-8.83539	9.97484e-19	2.38776e-17
MER92D:ERV1:LTR	8.85276	-3.09594	0.469497	-6.59416	4.27662e-11	5.40993e-10
ERVL-int:ERVL:LTR	76.3923	-3.05729	0.319816	-9.55952	1.18306e-21	3.44194e-20
LTR16D1:ERVL:LTR	30.2586	-3.01091	0.300436	-10.0218	1.22267e-23	4.00028e-22
LTR47B3:ERVL:LTR	14.8725	-3.00942	0.337392	-8.91966	4.67715e-19	1.15027e-17
MER97c:hAT-Tip100:DNA	15.1832	-2.98157	0.337372	-8.83765	9.77488e-19	2.34112e-17
LTR14A:ERVK:LTR	28.4207	-2.98053	0.342952	-8.6908	3.5989e-18	8.29414e-17
HERV1_LTRa:ERV1:LTR	15.6492	-2.97122	0.328904	-9.0337	1.6597e-19	4.20136e-18
PABL_A-int:ERV1:LTR	107.15	-2.96088	0.340156	-8.70447	3.1905e-18	7.36776e-17
Eulor6C:DNA:DNA?	0.429424	-2.95453	1.12114	-2.6353	0.00840623	0.0254552
MER110:ERV1:LTR	37.616	-2.94623	0.27724	-10.627	2.23176e-26	8.4672e-25
MER77B:ERVL:LTR	126.006	-2.93255	0.212473	-13.802	2.47928e-43	1.9474e-41
HERVH48-int:ERV1:LTR	124.441	-2.91376	0.410133	-7.10443	1.20822e-12	1.79113e-11
MER68:ERVL:LTR	312.427	-2.90913	0.241136	-12.0643	1.63069e-33	8.71342e-32
LTR77:ERV1:LTR	19.849	-2.88394	0.694065	-4.15514	3.25089e-05	0.000177626
UCON84:UCON84:Unknown	1.70529	-2.85668	0.626503	-4.55973	5.12203e-06	3.24776e-05
MER68C:ERVL:LTR	5.93651	-2.85429	0.34005	-8.39373	4.7097e-17	9.99404e-16
LTR27D:ERV1:LTR	8.4413	-2.84155	0.583799	-4.86734	1.13108e-06	8.03033e-06
MSTA1-int:ERVL-MaLR:LTR	1.20792	-2.83526	0.619677	-4.57539	4.75339e-06	3.03376e-05
MLT1E1:ERVL-MaLR:LTR	108.455	-2.83487	0.207578	-13.6569	1.83597e-42	1.38966e-40
UCON77:UCON77:Unknown	0.898456	-2.81035	0.619558	-4.53605	5.73169e-06	3.61083e-05
LTR23-int:ERV1:LTR	9.72908	-2.79563	0.41649	-6.71235	1.9152e-11	2.51513e-10
LTR10C:ERV1:LTR	161.2	-2.78984	0.290427	-9.606	7.54246e-22	2.22403e-20
LTR38-int:ERV1:LTR	5.91422	-2.78813	0.353552	-7.88606	3.11878e-15	5.79855e-14
AluYh9:Alu:SINE	4.22886	-2.77779	0.291699	-9.5228	1.68579e-21	4.86129e-20
MER67B:ERV1:LTR	87.1327	-2.74856	0.223696	-12.287	1.06337e-34	6.02661e-33
MER6:TcMar-Tigger:DNA	187.875	-2.73926	0.253667	-10.7986	3.49303e-27	1.37656e-25
LTR53B:ERVL:LTR	13.1986	-2.71905	0.348517	-7.80177	6.10425e-15	1.10574e-13
Eulor11:DNA:DNA	1.33535	-2.71846	0.592963	-4.58454	4.54978e-06	2.916e-05
L1MB2:L1:LINE	1874.62	-2.7075	0.207845	-13.0265	8.64399e-39	5.69546e-37
LTR82B:ERVL:LTR	62.0052	-2.70425	0.256382	-10.5478	5.2021e-26	1.93832e-24
LTR38A1:ERV1:LTR	10.2842	-2.7029	0.445889	-6.06182	1.34588e-09	1.46117e-08
UCON31:UCON31:Unknown	2.58246	-2.68467	0.523791	-5.12546	2.96816e-07	2.31001e-06
LTR71A:ERV1:LTR	32.9416	-2.67944	0.415829	-6.44361	1.16663e-10	1.41744e-09
LTR60:ERV1:LTR	13.0511	-2.67	0.469704	-5.68442	1.31255e-08	1.24675e-07
UCON86:L2:LINE	3.13512	-2.66448	0.398506	-6.68618	2.29078e-11	2.98054e-10
LTR47A2:ERVL:LTR	25.399	-2.65793	0.268696	-9.89195	4.51169e-23	1.42978e-21
UCON59:UCON59:Unknown	0.58891	-2.65201	0.717178	-3.69784	0.00021744	0.000993634
ERVL47-int:ERVL:LTR	9.57433	-2.64554	0.448751	-5.89535	3.73886e-09	3.83543e-08
MLT1H2-int:ERVL-MaLR:LTR	45.7734	-2.64165	0.295739	-8.93236	4.17025e-19	1.03059e-17
HERV16-int:ERVL:LTR	142.147	-2.63456	0.232897	-11.3121	1.14276e-29	5.0905e-28
MER11B:ERVK:LTR	363.205	-2.63373	0.154615	-17.0341	4.58758e-65	7.31983e-63
LTR43B:ERV1:LTR	16.4336	-2.62933	0.435816	-6.03312	1.60829e-09	1.72438e-08
X7D_LINE:CR1:LINE	1.06983	-2.62808	0.639305	-4.11083	3.94237e-05	0.000211968
HERVI-int:ERV1:LTR	158.506	-2.62001	0.338476	-7.74062	9.89362e-15	1.75536e-13
L1M2c:L1:LINE	112.046	-2.61418	0.364777	-7.16651	7.69352e-13	1.15739e-11
L1M3a:L1:LINE	248.473	-2.60684	0.24528	-10.628	2.20716e-26	8.38776e-25
MER123:DNA:DNA?	1.20928	-2.59951	0.918168	-2.83119	0.00463746	0.0151267
MER73:ERVL:LTR	23.0486	-2.59276	0.389055	-6.66427	2.65993e-11	3.43696e-10
L1MA6:L1:LINE	682.441	-2.59213	0.267276	-9.69833	3.06484e-22	9.25171e-21
LTR108e_Mam:ERVL:LTR	10.3969	-2.5898	0.444606	-5.82494	5.71329e-09	5.70868e-08
LTR10G:ERV1:LTR	37.5714	-2.58907	0.267039	-9.69544	3.15275e-22	9.49827e-21
LTR9C:ERV1:LTR	17.4975	-2.58397	0.308877	-8.36569	5.97618e-17	1.25998e-15
HERV15-int:ERV1:LTR	137.97	-2.58332	0.471541	-5.47847	4.2903e-08	3.78838e-07
MER72:ERV1:LTR	72.836	-2.57358	0.265572	-9.69069	3.30292e-22	9.93762e-21
L1P4b:L1:LINE	17.8239	-2.57074	0.41522	-6.19127	5.9681e-10	6.69517e-09
LTR38C:ERV1:LTR	23.5208	-2.56367	0.35493	-7.22303	5.08415e-13	7.76061e-12
LTR36:ERV1:LTR	43.5807	-2.56207	0.326955	-7.83615	4.64552e-15	8.48893e-14
UCON8:DNA:DNA	14.9748	-2.56077	0.325493	-7.86734	3.62259e-15	6.67831e-14
LTR44:ERV1:LTR	24.0767	-2.55612	0.372969	-6.85344	7.20932e-12	9.89914e-11
MER74B:ERVL:LTR	136	-2.55578	0.209014	-12.2278	2.20893e-34	1.2366e-32
LTR24C:ERV1:LTR	39.0411	-2.53076	0.325621	-7.77209	7.72026e-15	1.38207e-13
LTR103b_Mam:ERV1:LTR	23.5356	-2.53021	0.304883	-8.29898	1.05012e-16	2.17594e-15
MLT1H-int:ERVL-MaLR:LTR	72.7197	-2.52888	0.298579	-8.46971	2.4601e-17	5.31894e-16
MER11D:ERVK:LTR	79.1109	-2.52688	0.231882	-10.8972	1.18808e-27	4.79347e-26
L2-1_AMi:L2:LINE	88.6011	-2.52455	0.208226	-12.1241	7.8747e-34	4.28273e-32
MamGypLTR1d:Gypsy:LTR	30.7334	-2.51249	0.312603	-8.03733	9.18203e-16	1.7719e-14
UCON99:DNA:DNA	0.450235	-2.50723	0.817709	-3.06616	0.00216825	0.00779975
L1MEg1:L1:LINE	74.8227	-2.49986	0.266656	-9.37485	6.92746e-21	1.9355e-19
MER125:DNA:DNA	3.57237	-2.49391	0.484011	-5.15258	2.56927e-07	2.02503e-06
MLT-int:ERVL-MaLR:LTR	40.311	-2.48192	0.331782	-7.48057	7.40033e-14	1.22252e-12
Tigger9b:TcMar-Tigger:DNA	99.1098	-2.47936	0.225142	-11.0124	3.32953e-28	1.38357e-26
LTR80A:ERVL:LTR	19.3549	-2.47639	0.447833	-5.52973	3.20718e-08	2.88766e-07
MER57E1:ERV1:LTR	50.6361	-2.47242	0.24374	-10.1437	3.53526e-24	1.19564e-22
D20S16:Satellite:Satellite	77.2098	-2.47229	0.335609	-7.36657	1.75079e-13	2.79177e-12
MER84-int:ERV1:LTR	3.82615	-2.46811	0.549119	-4.49468	6.96757e-06	4.33102e-05
LTR18C:ERVL:LTR	2.55022	-2.45923	0.466517	-5.27146	1.3534e-07	1.11048e-06
LTR86B2:ERVL:LTR	21.1496	-2.4568	0.285768	-8.59719	8.16893e-18	1.83372e-16
MERX:TcMar-Tigger:DNA	54.126	-2.45398	0.271711	-9.03161	1.6916e-19	4.27738e-18
Eulor2B:DNA:DNA?	6.96169	-2.44889	0.916589	-2.67174	0.00754587	0.0231569
MLT2E:ERVL:LTR	27.4289	-2.44826	0.317401	-7.71344	1.22469e-14	2.16034e-13
MER68B:ERVL:LTR	142.167	-2.43885	0.235985	-10.3348	4.90596e-25	1.73214e-23
LTR21C:ERVL:LTR	1.12247	-2.42365	0.827532	-2.92877	0.0034031	0.0115521
HERV1_LTRc:ERV1:LTR	7.1448	-2.42026	0.344761	-7.02011	2.21694e-12	3.20658e-11
MSTA1:ERVL-MaLR:LTR	49.7988	-2.41494	0.257471	-9.37946	6.63105e-21	1.85382e-19
MER34A1:ERV1:LTR	83.1779	-2.40574	0.245485	-9.79998	1.1261e-22	3.49372e-21
MLT1J1-int:ERVL-MaLR:LTR	35.1688	-2.40496	0.341122	-7.05014	1.78736e-12	2.61163e-11
MER6C:TcMar-Tigger:DNA	17.2818	-2.40477	0.28398	-8.46809	2.49448e-17	5.38335e-16
Tigger1a_Art:TcMar-Tigger:DNA	46.6472	-2.38951	0.26374	-9.06009	1.30346e-19	3.34394e-18
MER34C_:ERV1:LTR	55.0069	-2.38158	0.277595	-8.57933	9.54294e-18	2.13587e-16
LTR27:ERV1:LTR	9.21725	-2.36741	0.469248	-5.04512	4.53234e-07	3.43284e-06
UCON66:UCON66:Unknown	4.93749	-2.36255	0.422845	-5.58728	2.30651e-08	2.11922e-07
MLT1G3-int:ERVL-MaLR:LTR	11.0472	-2.35765	0.323701	-7.28342	3.2547e-13	5.05057e-12
Tigger1a_Mars:TcMar-Tigger:DNA	4.07823	-2.35702	0.389383	-6.05322	1.41978e-09	1.53593e-08
Charlie4:hAT-Charlie:DNA	22.9622	-2.35658	0.281952	-8.35807	6.37515e-17	1.33978e-15
L1M4a2:L1:LINE	260.824	-2.34713	0.289561	-8.10584	5.2384e-16	1.03042e-14
UCON28c:UCON28c:Unknown	1.54787	-2.33458	0.428977	-5.44219	5.26297e-08	4.59061e-07
MER31A:ERV1:LTR	166.586	-2.33452	0.189659	-12.309	8.09877e-35	4.61852e-33
HERVL66-int:ERVL:LTR	36.8088	-2.33358	0.303924	-7.67819	1.61351e-14	2.82121e-13
Eulor6D:DNA:DNA?	2.29526	-2.32452	0.488523	-4.75825	1.95276e-06	1.33427e-05
L1ME5:L1:LINE	321.55	-2.32402	0.219789	-10.5738	3.94055e-26	1.47667e-24
MER41C:ERV1:LTR	67.8699	-2.32106	0.338843	-6.84994	7.38805e-12	1.01324e-10
LTR37-int:ERV1:LTR	104.021	-2.31761	0.290837	-7.96878	1.6025e-15	3.03487e-14
HAL1M8:L1:LINE	443.177	-2.31727	0.205248	-11.2901	1.46898e-29	6.50571e-28
LTR3A:ERVK:LTR	75.4949	-2.31483	0.281052	-8.23629	1.77631e-16	3.61201e-15
MamGypLTR1b:Gypsy:LTR	77.1084	-2.31341	0.320794	-7.2115	5.53378e-13	8.41609e-12
L1M3c:L1:LINE	87.6654	-2.30909	0.305544	-7.55733	4.11425e-14	6.95473e-13
HERV9NC-int:ERV1:LTR	252.08	-2.30556	0.529141	-4.35718	1.31751e-05	7.79379e-05
L1M3b:L1:LINE	64.1704	-2.30082	0.347478	-6.62147	3.55647e-11	4.54286e-10
UCON12:UCON12:Unknown	0.861448	-2.27925	0.769534	-2.96185	0.00305795	0.0105415
UCON1:UCON1:Unknown	6.34465	-2.26925	0.410921	-5.52237	3.34465e-08	3.00317e-07
MER83C:ERV1:LTR	7.53024	-2.25783	0.641341	-3.52048	0.00043076	0.00183838
LTR1F:ERV1:LTR	11.2384	-2.25749	0.38775	-5.82201	5.81434e-09	5.80205e-08
LTR80B:ERVL:LTR	25.4138	-2.25719	0.339776	-6.64317	3.07008e-11	3.94911e-10
L1P4d:L1:LINE	8.62155	-2.25645	0.57478	-3.92576	8.6456e-05	0.000432072
LTR43:ERV1:LTR	111.837	-2.25188	0.242822	-9.27381	1.79608e-20	4.88699e-19
X2_LINE:CR1:LINE	12.8912	-2.24924	0.366053	-6.14457	8.01795e-10	8.88807e-09
LTR43-int:ERV1:LTR	39.9176	-2.24575	0.340681	-6.59194	4.34122e-11	5.48861e-10
Tigger2a:TcMar-Tigger:DNA	463.302	-2.24153	0.236221	-9.4891	2.3303e-21	6.68617e-20
HERVK14-int:ERVK:LTR	143.039	-2.23941	0.453832	-4.93445	8.03788e-07	5.8546e-06
MER84:ERV1:LTR	23.1166	-2.23791	0.231765	-9.65595	4.63821e-22	1.38822e-20
MER61D:ERV1:LTR	24.0287	-2.22871	0.341663	-6.52313	6.88567e-11	8.53588e-10
L1MD1:L1:LINE	1531.97	-2.22804	0.236069	-9.43811	3.79578e-21	1.07363e-19
LTR38:ERV1:LTR	12.0143	-2.22135	0.333523	-6.66027	2.73331e-11	3.53079e-10
LTR3:ERVK:LTR	20.0313	-2.22072	0.30541	-7.27127	3.56113e-13	5.50742e-12
Charlie6:hAT-Charlie:DNA	18.2411	-2.22044	0.39631	-5.60279	2.10925e-08	1.94579e-07
LTR108b_Mam:ERVL:LTR	1.29768	-2.21999	0.868545	-2.55599	0.0105885	0.0310383
Eulor12:DNA:DNA?	1.20903	-2.21978	0.724606	-3.06343	0.00218817	0.0078603
MER121:hAT:DNA	50.2844	-2.214	0.321011	-6.89696	5.31281e-12	7.41962e-11
LTR105_Mam:ERVL:LTR	39.7941	-2.20828	0.262215	-8.42164	3.71263e-17	7.93709e-16
LTR73:ERV1:LTR	17.0254	-2.20421	0.409206	-5.38655	7.18215e-08	6.13948e-07
L1M7:L1:LINE	320.524	-2.20215	0.257557	-8.55016	1.22922e-17	2.73251e-16
L1M4c:L1:LINE	768.54	-2.20104	0.241351	-9.11966	7.53571e-20	1.9674e-18
UCON107:hAT-Tag1:DNA	14.2137	-2.19995	0.297516	-7.39438	1.42069e-13	2.28915e-12
Tigger12A:TcMar-Tigger:DNA	87.6599	-2.19728	0.260945	-8.42044	3.75057e-17	8.01447e-16
L1MC4:L1:LINE	5861.78	-2.19426	0.18426	-11.9085	1.06876e-32	5.46833e-31
Kanga2_a:TcMar-Tc2:DNA	154.512	-2.19042	0.236988	-9.24275	2.40231e-20	6.51326e-19
LTR90A:LTR:LTR	48.4576	-2.1896	0.294743	-7.42882	1.0957e-13	1.78497e-12
L1ME3D:L1:LINE	744.544	-2.17803	0.186017	-11.7088	1.14936e-31	5.61713e-30
UCON93:UCON93:Unknown	0.653694	-2.17663	0.775716	-2.80596	0.00501673	0.0162034
LTR40a:ERVL:LTR	143.268	-2.16982	0.22221	-9.76474	1.59518e-22	4.87962e-21
ERV3-16A3_LTR:ERVL:LTR	82.8772	-2.16956	0.223013	-9.72839	2.28169e-22	6.93334e-21
MLT1D-int:ERVL-MaLR:LTR	81.365	-2.16687	0.293982	-7.37076	1.6966e-13	2.70894e-12
MLT1E3:ERVL-MaLR:LTR	248.666	-2.16484	0.178366	-12.137	6.72148e-34	3.68619e-32
MER4D:ERV1:LTR	177.464	-2.16352	0.241372	-8.9634	3.14807e-19	7.80506e-18
LTR54:ERV1:LTR	86.0132	-2.1589	0.272857	-7.91221	2.52866e-15	4.72439e-14
UCON43:UCON43:Unknown	1.27632	-2.15791	0.575367	-3.75049	0.000176492	0.000824453
UCON18:UCON18:Unknown	0.754195	-2.15552	0.618314	-3.48612	0.000490076	0.00206565
LTR71B:ERV1:LTR	35.911	-2.15091	0.265471	-8.10222	5.39659e-16	1.05881e-14
LTR28:ERV1:LTR	12.9423	-2.142	0.444437	-4.81959	1.43851e-06	1.00495e-05
Ricksha_a:MULE-MuDR:DNA	13.2005	-2.1411	0.633384	-3.38041	0.000723778	0.00293309
UCON25:UCON25:Unknown	0.528111	-2.13935	0.856542	-2.49766	0.0125016	0.0358233
Tigger9a:TcMar-Tigger:DNA	95.8765	-2.13156	0.243709	-8.74633	2.20403e-18	5.15997e-17
MER106B:hAT-Charlie:DNA	83.7372	-2.13151	0.22595	-9.43359	3.96301e-21	1.11954e-19
UCON26:UCON26:Unknown	8.91202	-2.13128	0.425878	-5.00443	5.60276e-07	4.18748e-06
LTR5B:ERVK:LTR	469.397	-2.12838	0.195869	-10.8663	1.66753e-27	6.6925e-26
Charlie4a:hAT-Charlie:DNA	444.994	-2.12783	0.210956	-10.0866	6.3317e-24	2.1164e-22
PABL_B-int:ERV1:LTR	120.972	-2.12441	0.381659	-5.56625	2.60285e-08	2.37624e-07
MER44C:TcMar-Tigger:DNA	181.562	-2.12436	0.237351	-8.95031	3.54482e-19	8.76974e-18
Eulor10:DNA:DNA?	1.49833	-2.12433	0.580928	-3.65679	0.000255394	0.00114794
LTR14:ERVK:LTR	42.1888	-2.12371	0.197697	-10.7422	6.44631e-27	2.50378e-25
UCON28b:UCON28b:Unknown	4.05898	-2.12342	0.396051	-5.36148	8.25443e-08	6.99862e-07
HERV30-int:ERV1:LTR	28.6046	-2.11803	0.550929	-3.84447	0.000120811	0.000584932
LTR31:ERV1:LTR	33.3311	-2.11669	0.248352	-8.52294	1.55555e-17	3.43128e-16
MER4B-int:ERV1:LTR	146.175	-2.11668	0.315215	-6.71505	1.88003e-11	2.47187e-10
Plat_L3:CR1:LINE	380.239	-2.11259	0.217965	-9.69235	3.24958e-22	9.78358e-21
LTR51:ERV1:LTR	32.5779	-2.10729	0.282217	-7.4669	8.21067e-14	1.35297e-12
MER130:DNA:DNA	10.8544	-2.10493	0.353768	-5.95002	2.68112e-09	2.79928e-08
MamTip3:hAT-Tip100:DNA	54.3841	-2.10366	0.291543	-7.21561	5.36927e-13	8.17676e-12
LTR72B:ERV1:LTR	7.56477	-2.10332	0.451911	-4.65428	3.25117e-06	2.13449e-05
MER87B:ERV1:LTR	46.1859	-2.10313	0.241813	-8.69734	3.3976e-18	7.83415e-17
PRIMA41-int:ERV1:LTR	103.912	-2.10226	0.325461	-6.45933	1.05164e-10	1.28387e-09
Tigger12c:TcMar-Tigger:DNA	144.563	-2.09933	0.239415	-8.76861	1.80892e-18	4.26768e-17
L1MA8:L1:LINE	1151.2	-2.09887	0.224139	-9.36415	7.6667e-21	2.13164e-19
Tigger17a:TcMar-Tigger:DNA	469.929	-2.09414	0.23169	-9.03854	1.58775e-19	4.02367e-18
MER4CL34:ERV1:LTR	72.364	-2.09076	0.263298	-7.94064	2.01142e-15	3.78894e-14
Mam_R4:Dong-R4:LINE	61.8617	-2.08997	0.285018	-7.33276	2.25461e-13	3.55039e-12
MER51-int:ERV1:LTR	148.907	-2.08811	0.296789	-7.03568	1.98288e-12	2.88078e-11
L1HS:L1:LINE	937.974	-2.08376	0.255073	-8.16926	3.10285e-16	6.18046e-15
UCON14:DNA:DNA?	6.90333	-2.08093	0.273426	-7.61057	2.72893e-14	4.68213e-13
MER34-int:ERV1:LTR	58.6535	-2.07838	0.304229	-6.83164	8.39504e-12	1.14415e-10
MER76:ERVL:LTR	44.9029	-2.07797	0.251499	-8.26233	1.42859e-16	2.92573e-15
HERVIP10FH-int:ERV1:LTR	232.878	-2.07254	0.297982	-6.95526	3.51906e-12	4.99066e-11
Ricksha_0:MULE-MuDR:DNA	54.635	-2.06772	0.236078	-8.75863	1.97632e-18	4.64588e-17
Helitron1Nb_Mam:Helitron:RC	31.3987	-2.06117	0.475276	-4.33678	1.44582e-05	8.46333e-05
LTR14B:ERVK:LTR	99.311	-2.06052	0.391401	-5.26448	1.4059e-07	1.1513e-06
L1PB4:L1:LINE	900.846	-2.06023	0.242305	-8.50261	1.8537e-17	4.0635e-16
L1MEc:L1:LINE	2819.17	-2.05418	0.241981	-8.48899	2.08437e-17	4.54088e-16
SATR2:Satellite:Satellite	55.2341	-2.04868	0.410266	-4.99354	5.9283e-07	4.41135e-06
L1ME3A:L1:LINE	2173.48	-2.04609	0.203084	-10.0751	7.1221e-24	2.37022e-22
UCON82:UCON82:Unknown	3.87839	-2.04127	0.583162	-3.50034	0.000464656	0.00196855
MSTB:ERVL-MaLR:LTR	1015.32	-2.03802	0.181244	-11.2446	2.46235e-29	1.07083e-27
HERV9N-int:ERV1:LTR	63.5405	-2.03754	0.478308	-4.25988	2.04536e-05	0.000116193
L1MC5:L1:LINE	2826.44	-2.03745	0.184022	-11.0718	1.71975e-28	7.21838e-27
L1MA3:L1:LINE	1816.04	-2.03592	0.250233	-8.13612	4.08141e-16	8.08391e-15
L1M2:L1:LINE	1792.12	-2.02835	0.210508	-9.63552	5.66056e-22	1.68321e-20
LTR86C:ERVL:LTR	15.7434	-2.02765	0.416539	-4.86785	1.1282e-06	8.01357e-06
L1M4a1:L1:LINE	345.098	-2.02704	0.239849	-8.45132	2.88022e-17	6.18348e-16
LTR81:Gypsy:LTR	7.08852	-2.02432	0.433227	-4.67265	2.97336e-06	1.96705e-05
LTR10A:ERV1:LTR	60.3526	-2.01423	0.402695	-5.00188	5.67733e-07	4.23976e-06
MER34C:ERV1:LTR	16.4827	-2.01251	0.315885	-6.37102	1.87774e-10	2.23055e-09
LTR22C0:ERVK:LTR	16.8109	-2.00988	0.295447	-6.80284	1.02575e-11	1.38602e-10
MER70A:ERVL:LTR	45.413	-2.00949	0.243037	-8.26824	1.35948e-16	2.79048e-15
MER110-int:ERV1:LTR	39.8337	-2.0056	0.252612	-7.93944	2.031e-15	3.82267e-14
MER31B:ERV1:LTR	183.092	-2.00454	0.30333	-6.60846	3.88346e-11	4.93986e-10
LTR39-int:ERV1:LTR	8.67777	-1.99891	0.336405	-5.94196	2.81627e-09	2.92904e-08
LTR28B:ERV1:LTR	22.0458	-1.99702	0.290857	-6.86601	6.60229e-12	9.1011e-11
Charlie11:hAT-Charlie:DNA	11.6806	-1.99629	0.364286	-5.48	4.25335e-08	3.76011e-07
L1M1:L1:LINE	1676.46	-1.99341	0.26432	-7.54167	4.63974e-14	7.8027e-13
Charlie23a:hAT-Charlie:DNA	126.606	-1.98993	0.230635	-8.62803	6.24189e-18	1.41502e-16
Eulor9C:DNA:DNA	5.82113	-1.9877	0.40742	-4.87875	1.06758e-06	7.60428e-06
L1MEg2:L1:LINE	79.4188	-1.98655	0.255284	-7.78171	7.15486e-15	1.28387e-13
MER2B:TcMar-Tigger:DNA	238.168	-1.98244	0.225073	-8.80795	1.27451e-18	3.03503e-17
L1MDb:L1:LINE	137.99	-1.98231	0.207454	-9.55539	1.23117e-21	3.57735e-20
UCON47:UCON47:Unknown	1.92294	-1.98198	0.547835	-3.61784	0.000297071	0.00132001
MER4D1:ERV1:LTR	288.551	-1.97977	0.217895	-9.08589	1.02852e-19	2.65946e-18
LTR61:ERV1:LTR	127.197	-1.97901	0.282841	-6.99692	2.61652e-12	3.75842e-11
Cheshire:hAT-Charlie:DNA	217.527	-1.97852	0.269048	-7.3538	1.92654e-13	3.05901e-12
Charlie21a:hAT-Charlie:DNA	89.9367	-1.97659	0.217636	-9.0821	1.06497e-19	2.74595e-18
MER20B:hAT-Charlie:DNA	483.698	-1.97449	0.206222	-9.57461	1.02243e-21	2.98218e-20
MLT1J-int:ERVL-MaLR:LTR	93.9626	-1.97123	0.231583	-8.51196	1.71016e-17	3.75604e-16
MER89:ERV1:LTR	122.811	-1.9657	0.305495	-6.43446	1.23912e-10	1.49876e-09
MLT1F1:ERVL-MaLR:LTR	468.842	-1.96438	0.195547	-10.0456	9.61016e-24	3.17517e-22
MST-int:ERVL-MaLR:LTR	33.9222	-1.96425	0.32482	-6.04719	1.47393e-09	1.59241e-08
MLT1G:ERVL-MaLR:LTR	341.6	-1.96267	0.200663	-9.78094	1.35944e-22	4.19776e-21
MER34B:ERV1:LTR	81.5406	-1.96263	0.238717	-8.22159	2.00822e-16	4.06914e-15
MER41A:ERV1:LTR	375.082	-1.96229	0.194212	-10.1039	5.31033e-24	1.78281e-22
Eulor9A:DNA:DNA	4.65519	-1.96127	0.460079	-4.26289	2.01802e-05	0.000114839
L1MEf:L1:LINE	1909.7	-1.95953	0.213359	-9.18419	4.14627e-20	1.10647e-18
Charlie19a:hAT-Charlie:DNA	192.865	-1.95594	0.216958	-9.01531	1.9632e-19	4.93961e-18
REP522:telo:Satellite	100.097	-1.95405	0.436939	-4.47213	7.74426e-06	4.77749e-05
LTR27E:ERV1:LTR	24.8339	-1.94768	0.330189	-5.89868	3.66415e-09	3.76132e-08
LTR86B1:ERVL:LTR	15.9094	-1.94436	0.346461	-5.61205	1.99946e-08	1.84897e-07
LTR13_:ERVK:LTR	25.9983	-1.94401	0.286049	-6.79607	1.07509e-11	1.44756e-10
HERVIP10F-int:ERV1:LTR	175.498	-1.94053	0.430962	-4.50279	6.70658e-06	4.17843e-05
CR1-L3A_Croc:CR1:LINE	42.9398	-1.93774	0.256165	-7.56445	3.89514e-14	6.60305e-13
L1MCc:L1:LINE	304.391	-1.93677	0.220716	-8.77492	1.7102e-18	4.04313e-17
L1ME3E:L1:LINE	673.761	-1.93403	0.223317	-8.66046	4.69846e-18	1.07632e-16
MLT1K:ERVL-MaLR:LTR	1548.6	-1.93351	0.17345	-11.1474	7.37425e-29	3.12675e-27
MLT1J:ERVL-MaLR:LTR	1632.71	-1.93265	0.152024	-12.7128	5.02066e-37	3.12804e-35
MLT1H2:ERVL-MaLR:LTR	352.562	-1.93086	0.254935	-7.57394	3.62079e-14	6.15239e-13
MER44B:TcMar-Tigger:DNA	359.019	-1.92957	0.216458	-8.9143	4.90926e-19	1.20412e-17
L1PB2:L1:LINE	471.812	-1.92879	0.270462	-7.13149	9.92866e-13	1.48099e-11
MER47B:TcMar-Tigger:DNA	82.8718	-1.9265	0.279506	-6.89251	5.48147e-12	7.64118e-11
LTR55:ERVL:LTR	43.7095	-1.92462	0.368702	-5.21999	1.78936e-07	1.44515e-06
LTR88c:Gypsy:LTR	34.0591	-1.92238	0.332318	-5.78477	7.26113e-09	7.1308e-08
MSR1:Satellite:Satellite	185.877	-1.92178	0.249656	-7.69771	1.38527e-14	2.43379e-13
L1ME3B:L1:LINE	1481.21	-1.92171	0.213072	-9.01903	1.89757e-19	4.78237e-18
UCON94:UCON94:Unknown	1.78173	-1.92129	0.498785	-3.85194	0.000117187	0.000569192
Kanga1:TcMar-Tc2:DNA	55.8316	-1.92121	0.21927	-8.76185	1.92068e-18	4.52204e-17
Charlie17:hAT-Charlie:DNA	235.934	-1.91972	0.148554	-12.9227	3.3514e-38	2.1738e-36
L1M3e:L1:LINE	108.107	-1.9195	0.259865	-7.38652	1.50723e-13	2.42092e-12
LTR38B:ERV1:LTR	28.8225	-1.91797	0.26077	-7.35501	1.90917e-13	3.03354e-12
MamGypLTR2c:Gypsy:LTR	33.6839	-1.91051	0.382683	-4.99241	5.96301e-07	4.4343e-06
L1MA10:L1:LINE	370.121	-1.90766	0.226831	-8.41003	4.09892e-17	8.72627e-16
MLT2B4:ERVL:LTR	512.878	-1.90752	0.176705	-10.795	3.63632e-27	1.42934e-25
L1MA7:L1:LINE	1083.08	-1.90722	0.19358	-9.85237	6.69489e-23	2.10852e-21
HERVK11-int:ERVK:LTR	156.036	-1.90595	0.309473	-6.15869	7.335e-10	8.16064e-09
LTR101_Mam:ERVL:LTR	93.346	-1.90425	0.308219	-6.17824	6.48197e-10	7.24326e-09
UCON48:UCON48:Unknown	6.17372	-1.90241	0.324719	-5.85863	4.66712e-09	4.71583e-08
AluYk2:Alu:SINE	112.409	-1.9024	0.227353	-8.36758	5.88158e-17	1.2406e-15
MER76-int:ERVL:LTR	18.1407	-1.90198	0.265781	-7.1562	8.29451e-13	1.24453e-11
L1M8:L1:LINE	227.662	-1.9019	0.250055	-7.60593	2.82859e-14	4.84222e-13
LTR86A2:ERVL:LTR	46.902	-1.90036	0.230635	-8.23967	1.72689e-16	3.51777e-15
MLT2A1:ERVL:LTR	328.225	-1.90029	0.252258	-7.5331	4.95497e-14	8.30537e-13
UCON29:PiggyBac:DNA	14.1554	-1.89963	0.295005	-6.43931	1.2002e-10	1.45437e-09
LTR68:ERV1:LTR	16.7604	-1.89865	0.254621	-7.45677	8.86703e-14	1.45641e-12
L1M2a1:L1:LINE	14.3645	-1.89556	0.300494	-6.30815	2.82391e-10	3.28879e-09
MSTB2:ERVL-MaLR:LTR	165.047	-1.89217	0.202548	-9.34185	9.46675e-21	2.6194e-19
MER66D:ERV1:LTR	23.4702	-1.88851	0.317422	-5.94954	2.68903e-09	2.8069e-08
HERVFH19-int:ERV1:LTR	35.3197	-1.88802	0.480524	-3.92908	8.52707e-05	0.000426754
Charlie22a:hAT-Charlie:DNA	164.266	-1.88777	0.250349	-7.54056	4.6797e-14	7.86412e-13
L1M6:L1:LINE	452.584	-1.88736	0.240158	-7.8588	3.87816e-15	7.12936e-14
UCON71_Crp:UCON71_Crp:Unknown	29.7061	-1.88577	0.241782	-7.79948	6.21642e-15	1.12512e-13
MER126:DNA:DNA	40.3729	-1.88421	0.34571	-5.45028	5.02908e-08	4.39749e-07
MER21C:ERVL:LTR	1224.77	-1.88213	0.203931	-9.22924	2.72563e-20	7.37676e-19
Charlie17a:hAT-Charlie:DNA	122.35	-1.8819	0.225384	-8.34976	6.84004e-17	1.43616e-15
L1MA4:L1:LINE	1714.85	-1.87983	0.232541	-8.08387	6.27455e-16	1.22791e-14
UCON70:UCON70:Unknown	8.0602	-1.87824	0.28393	-6.61515	3.71165e-11	4.73052e-10
LTR37B:ERV1:LTR	102.56	-1.87821	0.248919	-7.54547	4.50658e-14	7.58713e-13
Tigger3c:TcMar-Tigger:DNA	376.22	-1.87364	0.22045	-8.49915	1.90992e-17	4.17846e-16
MLT2D:ERVL:LTR	364.176	-1.87136	0.21337	-8.77046	1.77942e-18	4.20025e-17
MLT1A-int:ERVL-MaLR:LTR	67.194	-1.87066	0.246219	-7.59757	3.01735e-14	5.15765e-13
LTR33A_:ERVL:LTR	146.947	-1.87007	0.230401	-8.11659	4.79458e-16	9.45556e-15
L1ME3:L1:LINE	1646.34	-1.86961	0.197739	-9.45495	3.23175e-21	9.1806e-20
MER44D:TcMar-Tigger:DNA	84.5032	-1.86571	0.236876	-7.87634	3.37114e-15	6.23233e-14
X7B_LINE:CR1:LINE	85.0987	-1.86149	0.285	-6.53154	6.50979e-11	8.09256e-10
MLT1M:ERVL-MaLR:LTR	190.307	-1.85924	0.215136	-8.64216	5.51582e-18	1.2554e-16
L1ME4b:L1:LINE	3669.69	-1.85586	0.201631	-9.20424	3.44093e-20	9.24167e-19
LTR50:ERVL:LTR	232.777	-1.85155	0.18555	-9.97871	1.88905e-23	6.10913e-22
MER66A:ERV1:LTR	24.1286	-1.84003	0.336523	-5.46777	4.55728e-08	4.0079e-07
L1ME2z:L1:LINE	1164.95	-1.83784	0.206335	-8.90705	5.2409e-19	1.28067e-17
L2-3_Crp:L2:LINE	245.373	-1.83777	0.196701	-9.34297	9.36708e-21	2.59496e-19
LTR32:ERVL:LTR	109.376	-1.8374	0.269336	-6.82194	8.98188e-12	1.22158e-10
L1MEj:L1:LINE	327.168	-1.8295	0.229717	-7.96412	1.66402e-15	3.14878e-14
LTR35B:ERV1:LTR	26.0345	-1.8285	0.266487	-6.86149	6.81438e-12	9.37935e-11
LTR40b:ERVL:LTR	142.651	-1.8271	0.218138	-8.37589	5.48087e-17	1.15822e-15
UCON7:DNA:DNA?	2.11303	-1.82643	0.513235	-3.55866	0.000372752	0.00161459
MLT1F-int:ERVL-MaLR:LTR	85.3118	-1.82615	0.224833	-8.12226	4.57579e-16	9.02797e-15
MLT1A:ERVL-MaLR:LTR	983.189	-1.82431	0.171665	-10.6272	2.22803e-26	8.46005e-25
LTR16A2:ERVL:LTR	144.493	-1.82179	0.218349	-8.34347	7.21427e-17	1.51127e-15
CR1-16_AMi:CR1:LINE	19.9687	-1.82108	0.241008	-7.55609	4.15381e-14	7.01126e-13
MLT1J2-int:ERVL-MaLR:LTR	43.1111	-1.81636	0.301848	-6.01748	1.7715e-09	1.887e-08
LTR10E:ERV1:LTR	102.759	-1.81596	0.238109	-7.62662	2.40988e-14	4.15183e-13
MER61C:ERV1:LTR	32.047	-1.81564	0.411652	-4.41061	1.03081e-05	6.21268e-05
HERVL32-int:ERVL:LTR	3.4755	-1.81409	0.525195	-3.45413	0.000552075	0.00229892
L1MEd:L1:LINE	3236.15	-1.81388	0.213699	-8.488	2.10232e-17	4.57563e-16
L1PBa:L1:LINE	540.527	-1.8132	0.291658	-6.21687	5.07178e-10	5.74597e-09
L2b:L2:LINE	14264.8	-1.81207	0.174693	-10.3729	3.29332e-25	1.17362e-23
L1PB3:L1:LINE	591.22	-1.81127	0.248575	-7.28661	3.17844e-13	4.93726e-12
L1MB1:L1:LINE	771.728	-1.80671	0.259907	-6.95137	3.61759e-12	5.12722e-11
MLT1F:ERVL-MaLR:LTR	774.17	-1.80589	0.145596	-12.4034	2.50387e-35	1.46624e-33
LTR16D2:ERVL:LTR	21.8193	-1.80572	0.429511	-4.20413	2.62094e-05	0.000145939
MLT1K-int:ERVL-MaLR:LTR	11.2457	-1.80135	0.388276	-4.63935	3.49499e-06	2.28181e-05
L1ME1:L1:LINE	5808.94	-1.80054	0.209213	-8.60628	7.54706e-18	1.69913e-16
MER88:ERVL:LTR	14.1629	-1.7966	0.340788	-5.2719	1.35018e-07	1.10804e-06
L1ME3Cz:L1:LINE	1708.15	-1.79428	0.229689	-7.81177	5.6392e-15	1.02272e-13
L1MEb:L1:LINE	241.201	-1.79387	0.248822	-7.20945	5.61769e-13	8.53519e-12
MER89-int:ERV1:LTR	100.055	-1.79344	0.295945	-6.06004	1.36085e-09	1.47601e-08
LTR108a_Mam:ERVL:LTR	7.72995	-1.79002	0.420301	-4.25891	2.05427e-05	0.000116655
UCON23:hAT-Tip100:DNA	3.71692	-1.78968	0.409499	-4.3704	1.24017e-05	7.3611e-05
L1MC:L1:LINE	809.412	-1.78863	0.197045	-9.07727	1.11332e-19	2.86739e-18
MER113:hAT-Charlie:DNA	420.966	-1.78631	0.23594	-7.57104	3.70256e-14	6.27969e-13
LTR1C:ERV1:LTR	7.69826	-1.78314	0.468094	-3.80937	0.000139322	0.000665619
Tigger8:TcMar-Tigger:DNA	135.904	-1.78295	0.236382	-7.54267	4.60449e-14	7.74626e-13
L1MD:L1:LINE	2442.34	-1.78026	0.196807	-9.04573	1.4867e-19	3.78645e-18
MER21A:ERVL:LTR	552.35	-1.77884	0.185995	-9.56387	1.1343e-21	3.30216e-20
Tigger3:TcMar-Tigger:DNA	247.828	-1.77737	0.224083	-7.93175	2.16084e-15	4.05538e-14
MER41E:ERV1:LTR	56.1759	-1.77515	0.365479	-4.85706	1.19143e-06	8.41571e-06
MER54A:ERVL:LTR	147.954	-1.7745	0.230006	-7.71503	1.20955e-14	2.13528e-13
LTR67B:ERVL:LTR	337.665	-1.77429	0.157867	-11.2392	2.61857e-29	1.13661e-27
MER97a:hAT-Tip100:DNA	10.9298	-1.77098	0.378501	-4.67892	2.88392e-06	1.9123e-05
MER106A:hAT-Charlie:DNA	84.7786	-1.77073	0.270375	-6.54917	5.78574e-11	7.22318e-10
LTR109A2:ERV1:LTR	2.28682	-1.77055	0.702166	-2.52155	0.0116838	0.0338138
HERV17-int:ERV1:LTR	268.557	-1.77009	0.346487	-5.10867	3.24426e-07	2.51081e-06
L1MD2:L1:LINE	2248.66	-1.76817	0.194819	-9.07595	1.12689e-19	2.90071e-18
L1PA15:L1:LINE	1420.03	-1.7679	0.239614	-7.37812	1.60539e-13	2.57137e-12
MER104:TcMar-Tc2:DNA	312.526	-1.76717	0.219636	-8.04589	8.56221e-16	1.66069e-14
MER21B:ERVL:LTR	789.239	-1.76427	0.194834	-9.05525	1.36261e-19	3.48592e-18
MER135:DNA:DNA	37.9429	-1.7638	0.279881	-6.30194	2.93936e-10	3.41457e-09
MamRep488:hAT-Tip100:DNA	33.2715	-1.76346	0.254308	-6.93435	4.08107e-12	5.75206e-11
LTR3B_:ERVK:LTR	22.5846	-1.76135	0.279541	-6.30084	2.96029e-10	3.43626e-09
UCON74:DNA:DNA?	15.9772	-1.76028	0.26155	-6.73018	1.6945e-11	2.24202e-10
LTR45B:ERV1:LTR	54.3279	-1.75981	0.307074	-5.73088	9.99107e-09	9.65642e-08
LTR59:ERV1:LTR	9.59577	-1.75896	0.341639	-5.14858	2.62466e-07	2.06407e-06
L2c:L2:LINE	20871.5	-1.758	0.183602	-9.57505	1.0181e-21	2.97143e-20
Charlie17b:hAT-Charlie:DNA	52.6589	-1.75734	0.46691	-3.76377	0.000167373	0.000786264
LTR19A:ERV1:LTR	114.172	-1.7569	0.207502	-8.46688	2.52063e-17	5.437e-16
MER95:ERV1:LTR	40.6709	-1.75301	0.234076	-7.48908	6.93605e-14	1.14956e-12
MER45B:hAT-Tip100:DNA	76.8747	-1.75012	0.276808	-6.3225	2.57359e-10	3.00951e-09
MER119:hAT-Charlie:DNA	177.74	-1.74797	0.227345	-7.68861	1.4874e-14	2.60767e-13
L2:L2:LINE	10428.4	-1.74683	0.191165	-9.13781	6.37282e-20	1.67912e-18
MLT1L:ERVL-MaLR:LTR	1064.15	-1.7455	0.160205	-10.8954	1.21266e-27	4.88833e-26
Charlie2a:hAT-Charlie:DNA	582.555	-1.74421	0.22514	-7.74721	9.39363e-15	1.67183e-13
MLT1E2-int:ERVL-MaLR:LTR	42.2186	-1.74374	0.332303	-5.24743	1.54234e-07	1.25731e-06
L1MEg:L1:LINE	2206.57	-1.74312	0.206869	-8.42618	3.57125e-17	7.64554e-16
MER21-int:ERVL:LTR	136.016	-1.74051	0.254781	-6.8314	8.40883e-12	1.14569e-10
LTR1D1:ERV1:LTR	52.3383	-1.74022	0.288215	-6.03795	1.56087e-09	1.67787e-08
LTR16C:ERVL:LTR	535.539	-1.74004	0.205611	-8.46278	2.61072e-17	5.61853e-16
UCON81:hAT-Charlie:DNA	1.468	-1.73857	0.542403	-3.20531	0.00134919	0.00511665
LTR46:ERV1:LTR	64.8734	-1.73413	0.278232	-6.23268	4.58514e-10	5.21918e-09
MER4A1:ERV1:LTR	366.667	-1.73249	0.265469	-6.52613	6.74909e-11	8.37791e-10
MER52-int:ERV1:LTR	39.592	-1.73227	0.365433	-4.74033	2.13369e-06	1.44731e-05
L1ME3C:L1:LINE	447.672	-1.73159	0.21497	-8.05505	7.94487e-16	1.54685e-14
MER41-int:ERV1:LTR	422.23	-1.73092	0.202285	-8.55683	1.16011e-17	2.58263e-16
L1M3:L1:LINE	976.963	-1.73061	0.203884	-8.48823	2.09812e-17	4.56867e-16
LTR8B:ERV1:LTR	238.961	-1.72909	0.223653	-7.73111	1.06613e-14	1.88572e-13
MamGypLTR1a:Gypsy:LTR	51.0521	-1.72739	0.28654	-6.02844	1.65555e-09	1.77339e-08
LTR54B:ERV1:LTR	103.83	-1.72571	0.217153	-7.94697	1.91127e-15	3.60472e-14
LTR22A:ERVK:LTR	29.8074	-1.72389	0.307437	-5.6073	2.05508e-08	1.89811e-07
Tigger7:TcMar-Tigger:DNA	472.147	-1.72375	0.200416	-8.60086	7.91233e-18	1.777e-16
L2a:L2:LINE	28336.7	-1.7231	0.185403	-9.29379	1.4889e-20	4.07538e-19
MER90a:ERV1:LTR	259.111	-1.72251	0.192974	-8.92609	4.41313e-19	1.08885e-17
MER102c:hAT-Charlie:DNA	482.986	-1.72043	0.20097	-8.56066	1.1222e-17	2.50068e-16
MLT1G3:ERVL-MaLR:LTR	416.965	-1.71924	0.219026	-7.84949	4.17742e-15	7.65493e-14
CR1-8_Crp:CR1:LINE	1.18754	-1.71369	0.551741	-3.10597	0.00189656	0.00692475
L1MB8:L1:LINE	4067.47	-1.70978	0.185938	-9.19542	3.73523e-20	1.00086e-18
L1MB7:L1:LINE	6167.31	-1.70909	0.171564	-9.96179	2.23998e-23	7.21855e-22
LTR89:ERVL:LTR	107.901	-1.70774	0.184552	-9.25339	2.17488e-20	5.90014e-19
UCON105:UCON105:Unknown	55.5669	-1.70689	0.242265	-7.04557	1.84709e-12	2.6929e-11
MER92B:ERV1:LTR	189.778	-1.70644	0.169728	-10.0539	8.82725e-24	2.92917e-22
SATR1:Satellite:Satellite	68.363	-1.70176	0.406087	-4.19062	2.7819e-05	0.000154115
L1PB:L1:LINE	254.532	-1.70151	0.245968	-6.91759	4.59397e-12	6.44719e-11
LTR1D:ERV1:LTR	39.167	-1.70053	0.331778	-5.1255	2.96754e-07	2.30992e-06
L1MB3:L1:LINE	3983.19	-1.69524	0.190223	-8.91189	5.0169e-19	1.22855e-17
MLT1I-int:ERVL-MaLR:LTR	51.2354	-1.69385	0.288141	-5.87854	4.13907e-09	4.2167e-08
MLT1B-int:ERVL-MaLR:LTR	123.011	-1.69205	0.235254	-7.19245	6.36366e-13	9.63979e-12
AluSq10:Alu:SINE	317.548	-1.6897	0.195297	-8.65196	5.06241e-18	1.1545e-16
Tigger10:TcMar-Tigger:DNA	166.658	-1.68961	0.220441	-7.66464	1.79328e-14	3.11769e-13
HSMAR2:TcMar-Mariner:DNA	592.567	-1.68884	0.196124	-8.61107	7.23843e-18	1.6316e-16
L1ME3G:L1:LINE	2685.54	-1.68875	0.180765	-9.34228	9.42815e-21	2.6103e-19
L1ME4a:L1:LINE	4820.17	-1.68405	0.192888	-8.73068	2.53143e-18	5.90233e-17
HERVE-int:ERV1:LTR	498.402	-1.67987	0.371085	-4.52692	5.98489e-06	3.76103e-05
MER127:TcMar-Tigger:DNA	7.85877	-1.67863	0.359919	-4.66391	3.10258e-06	2.04456e-05
Tigger3d:TcMar-Tigger:DNA	35.3851	-1.67733	0.264997	-6.32964	2.4574e-10	2.87731e-09
AluSx4:Alu:SINE	2334.15	-1.67719	0.173832	-9.64831	4.99731e-22	1.4918e-20
MER129:LTR:LTR?	5.22491	-1.67518	0.487029	-3.43959	0.000582603	0.0024144
LTR85c:Gypsy:LTR	60.372	-1.67458	0.268483	-6.23721	4.45443e-10	5.07291e-09
LTR16E2:ERVL:LTR	170.622	-1.67099	0.208127	-8.02873	9.84839e-16	1.89252e-14
AluSq:Alu:SINE	4199.6	-1.6687	0.183324	-9.10248	8.82958e-20	2.28954e-18
LTR23:ERV1:LTR	81.3771	-1.66674	0.214718	-7.76247	8.32895e-15	1.48639e-13
PrimLTR79:ERV1:LTR	14.5951	-1.66661	0.36762	-4.5335	5.80135e-06	3.6512e-05
MER101-int:ERV1:LTR	358.047	-1.66318	0.236184	-7.04186	1.89689e-12	2.7611e-11
L1MC4a:L1:LINE	2201.05	-1.66265	0.176963	-9.39551	5.69416e-21	1.59482e-19
Charlie16a:hAT-Charlie:DNA	292.538	-1.66005	0.197034	-8.42519	3.60169e-17	7.70711e-16
MLT1J1:ERVL-MaLR:LTR	316.193	-1.65965	0.183514	-9.04374	1.51399e-19	3.84955e-18
LTR26D:ERV1:LTR	28.2042	-1.65764	0.310705	-5.33509	9.54956e-08	8.02538e-07
UCON35:UCON35:Unknown	6.19949	-1.65545	0.332705	-4.97572	6.50058e-07	4.78972e-06
L1MC2:L1:LINE	1126.79	-1.65514	0.198646	-8.33212	7.94103e-17	1.65972e-15
L1MCb:L1:LINE	199.711	-1.65424	0.276961	-5.97282	2.33183e-09	2.45249e-08
UCON5:UCON5:Unknown	7.93998	-1.65131	0.3464	-4.76706	1.86936e-06	1.28034e-05
MER87:ERV1:LTR	21.8544	-1.65109	0.337236	-4.89595	9.78315e-07	7.02893e-06
MLT1I:ERVL-MaLR:LTR	819.257	-1.64981	0.181206	-9.10463	8.65619e-20	2.24712e-18
MER66B:ERV1:LTR	176.392	-1.64919	0.192152	-8.58276	9.26226e-18	2.07407e-16
L1MC5a:L1:LINE	4194.5	-1.649	0.155029	-10.6367	2.01076e-26	7.65409e-25
Looper:PiggyBac:DNA	191.537	-1.64513	0.259772	-6.33298	2.40468e-10	2.81855e-09
MLT1A0-int:ERVL-MaLR:LTR	110.081	-1.64255	0.327959	-5.00841	5.48813e-07	4.1065e-06
MamRep434:TcMar-Tigger:DNA	234.669	-1.64227	0.221566	-7.41209	1.24325e-13	2.0089e-12
X7C_LINE:CR1:LINE	102.087	-1.64177	0.244149	-6.72445	1.76259e-11	2.32703e-10
CR1-3_Croc:CR1:LINE	110.202	-1.64142	0.246849	-6.64947	2.94157e-11	3.78912e-10
MSTD-int:ERVL-MaLR:LTR	180.908	-1.63802	0.252075	-6.49815	8.13161e-11	1.00046e-09
ERVL-E-int:ERVL:LTR	936.138	-1.63656	0.199606	-8.19898	2.4244e-16	4.87573e-15
LTR16:ERVL:LTR	217.678	-1.63652	0.245083	-6.6774	2.4322e-11	3.15428e-10
MSTD:ERVL-MaLR:LTR	861.742	-1.63143	0.171212	-9.52869	1.59288e-21	4.60384e-20
UCON73:UCON73:Unknown	2.38996	-1.63023	0.52029	-3.13332	0.00172842	0.006382
LTR8:ERV1:LTR	698.498	-1.62987	0.159603	-10.2121	1.75101e-24	6.0153e-23
LTR41C:ERVL:LTR	120.686	-1.62973	0.175102	-9.30732	1.31104e-20	3.59931e-19
MER50C:ERV1:LTR	15.5039	-1.6285	0.271823	-5.99102	2.08534e-09	2.20083e-08
UCON54:UCON54:Unknown	3.83986	-1.62718	0.341915	-4.75901	1.94541e-06	1.32964e-05
LTR103_Mam:ERV1:LTR	45.8064	-1.62713	0.3175	-5.12482	2.97822e-07	2.31744e-06
MamGypsy2-LTR:Gypsy:LTR	35.9614	-1.62561	0.281425	-5.77634	7.63419e-09	7.47152e-08
Tigger19b:TcMar-Tigger:DNA	819.781	-1.62311	0.155789	-10.4186	2.03886e-25	7.34583e-24
MER131:DNA:DNA?	63.8948	-1.62289	0.252754	-6.42085	1.35512e-10	1.63088e-09
L1MEi:L1:LINE	579.017	-1.62215	0.230973	-7.0231	2.16992e-12	3.14254e-11
LTR1:ERV1:LTR	15.3746	-1.6199	0.339919	-4.76556	1.88327e-06	1.2891e-05
MamTip1:hAT-Tip100:DNA	68.7938	-1.61757	0.248975	-6.49693	8.19768e-11	1.00778e-09
AluYh7:Alu:SINE	13.2453	-1.61503	0.293659	-5.49969	3.80462e-08	3.38498e-07
L1ME2:L1:LINE	2742.36	-1.61343	0.214154	-7.53398	4.92179e-14	8.25278e-13
L1MCa:L1:LINE	1165.33	-1.61152	0.228801	-7.0433	1.87743e-12	2.73451e-11
LTR6B:ERV1:LTR	82.9981	-1.61095	0.240037	-6.71126	1.92947e-11	2.5317e-10
LTR65:ERV1:LTR	70.2905	-1.61095	0.219133	-7.35148	1.96026e-13	3.10825e-12
L1M4:L1:LINE	4394.26	-1.60934	0.200235	-8.03723	9.18905e-16	1.77251e-14
Charlie15b:hAT-Charlie:DNA	262.485	-1.6065	0.223435	-7.19004	6.47743e-13	9.80241e-12
MER99:hAT:DNA	33.6957	-1.60531	0.277064	-5.79399	6.87317e-09	6.79057e-08
LTR22B:ERVK:LTR	25.0296	-1.60311	0.281947	-5.68587	1.30145e-08	1.23697e-07
UCON132b:hAT-Tip100:DNA	59.9773	-1.59723	0.268363	-5.95175	2.65287e-09	2.77105e-08
LTR6A:ERV1:LTR	547.457	-1.59487	0.293884	-5.42687	5.73507e-08	4.9768e-07
AluJr4:Alu:SINE	4440.94	-1.59477	0.192019	-8.30528	9.95879e-17	2.06541e-15
MER48:ERV1:LTR	40.5712	-1.59455	0.308015	-5.17687	2.25644e-07	1.7936e-06
L1MA2:L1:LINE	1814.09	-1.59347	0.29352	-5.42883	5.67236e-08	4.92519e-07
X1_LINE:CR1:LINE	3.76338	-1.59305	0.381994	-4.17036	3.04113e-05	0.000167081
MER11A:ERVK:LTR	316.672	-1.59064	0.27455	-5.79362	6.88858e-09	6.80433e-08
MamRep605:LTR:LTR?	424.606	-1.58957	0.195097	-8.14758	3.71291e-16	7.37957e-15
LTR1B1:ERV1:LTR	13.6173	-1.58903	0.431936	-3.67887	0.000234269	0.00106343
Charlie13a:hAT-Charlie:DNA	100.699	-1.58592	0.275141	-5.76402	8.21326e-09	8.01598e-08
AluYk3:Alu:SINE	170.979	-1.58588	0.244427	-6.48814	8.69006e-11	1.06745e-09
AluSx1:Alu:SINE	27367.7	-1.58514	0.174742	-9.07135	1.17554e-19	3.02255e-18
MER77:ERVL:LTR	328.626	-1.5844	0.201168	-7.87602	3.37986e-15	6.24592e-14
MSTC-int:ERVL-MaLR:LTR	36.859	-1.58366	0.340358	-4.65294	3.27236e-06	2.14775e-05
MER91A:hAT-Tip100:DNA	368.223	-1.58354	0.191666	-8.26195	1.43309e-16	2.93363e-15
Harlequin-int:ERV1:LTR	602.817	-1.58105	0.246029	-6.42628	1.30767e-10	1.57543e-09
MER58A:hAT-Charlie:DNA	2181.99	-1.58005	0.186189	-8.48628	2.13353e-17	4.64137e-16
L4_C_Mam:RTE-X:LINE	621.896	-1.57836	0.18468	-8.54648	1.26905e-17	2.81694e-16
MER50:ERV1:LTR	377.356	-1.5782	0.336073	-4.69601	2.6529e-06	1.76988e-05
MER65B:ERV1:LTR	26.3163	-1.57676	0.268248	-5.87799	4.15278e-09	4.22784e-08
MER2:TcMar-Tigger:DNA	1747.63	-1.57598	0.209782	-7.51246	5.80273e-14	9.67679e-13
FordPrefect_a:hAT-Tip100:DNA	16.2532	-1.57489	0.268042	-5.87552	4.21508e-09	4.28745e-08
L2-1_Crp:L2:LINE	1.20274	-1.56775	0.635308	-2.4677	0.0135984	0.0385293
L1ME4c:L1:LINE	1394.72	-1.56753	0.198864	-7.88243	3.21073e-15	5.955e-14
LTR2C:ERV1:LTR	131.855	-1.56747	0.308689	-5.07784	3.81753e-07	2.92579e-06
MER34D:ERV1:LTR	24.7671	-1.56534	0.416824	-3.75539	0.000173073	0.000809884
LTR40c:ERVL:LTR	73.5927	-1.56126	0.260185	-6.00056	1.96643e-09	2.0793e-08
MLT1C:ERVL-MaLR:LTR	2917.32	-1.56091	0.165753	-9.41709	4.63772e-21	1.30292e-19
L1PA13:L1:LINE	2002.47	-1.56037	0.212926	-7.32824	2.33189e-13	3.66201e-12
UCON2:DNA:DNA?	6.89313	-1.5598	0.291663	-5.34795	8.8954e-08	7.51286e-07
MLT1A0:ERVL-MaLR:LTR	2183.79	-1.55895	0.170683	-9.13357	6.62776e-20	1.74128e-18
AluSq4:Alu:SINE	407.769	-1.55851	0.227648	-6.84615	7.58648e-12	1.03805e-10
L4_A_Mam:RTE-X:LINE	980.95	-1.5555	0.197956	-7.8578	3.9095e-15	7.18409e-14
HAL1:L1:LINE	5249.2	-1.55184	0.202388	-7.66767	1.7515e-14	3.04736e-13
L1M5:L1:LINE	7945.53	-1.55164	0.193517	-8.01813	1.07368e-15	2.05893e-14
LTR9A1:ERV1:LTR	60.9306	-1.55126	0.264263	-5.87014	4.35435e-09	4.4193e-08
Charlie26a:hAT-Charlie:DNA	38.5906	-1.55013	0.272641	-5.68561	1.3035e-08	1.23866e-07
PRIMAX-int:ERV1:LTR	7.8391	-1.54577	0.319083	-4.8444	1.26996e-06	8.94835e-06
Charlie9:hAT-Charlie:DNA	176.197	-1.54406	0.191894	-8.04644	8.52352e-16	1.65389e-14
UCON55:TcMar-Tigger:DNA	32.2964	-1.54216	0.266957	-5.77679	7.61381e-09	7.45476e-08
LTR24:ERV1:LTR	90.9328	-1.54135	0.190488	-8.0916	5.8884e-16	1.15382e-14
UCON20:UCON20:Unknown	3.66482	-1.54123	0.532047	-2.89679	0.00376998	0.0126439
LTR7B:ERV1:LTR	366.817	-1.5407	0.277492	-5.55226	2.82007e-08	2.56382e-07
MLT1H:ERVL-MaLR:LTR	977.895	-1.53663	0.167334	-9.183	4.19248e-20	1.11815e-18
Helitron3Na_Mam:Helitron:RC	134.071	-1.53654	0.288956	-5.31755	1.05172e-07	8.77578e-07
AluSg4:Alu:SINE	1678.66	-1.53444	0.179534	-8.5468	1.2655e-17	2.81043e-16
MamRep1894:hAT:DNA	38.3622	-1.53312	0.254711	-6.01907	1.7542e-09	1.87031e-08
LTR25:ERV1:LTR	158.431	-1.53141	0.318916	-4.80194	1.57137e-06	1.09109e-05
LTR10D:ERV1:LTR	40.3057	-1.53047	0.320032	-4.78224	1.73354e-06	1.19249e-05
AluSc:Alu:SINE	7407.35	-1.52993	0.160411	-9.53754	1.46255e-21	4.23354e-20
AluSp:Alu:SINE	13715.7	-1.5287	0.167409	-9.13152	6.75441e-20	1.77252e-18
UCON80:hAT:DNA	2.68488	-1.52799	0.468061	-3.26451	0.00109652	0.00424526
Charlie13b:hAT-Charlie:DNA	105.655	-1.52733	0.240414	-6.35291	2.11283e-10	2.49556e-09
ERVL-B4-int:ERVL:LTR	614.054	-1.52585	0.183719	-8.30534	9.95306e-17	2.06516e-15
MER102a:hAT-Charlie:DNA	447.152	-1.52428	0.201258	-7.57373	3.62654e-14	6.15758e-13
HERV4_I-int:ERV1:LTR	163.724	-1.52366	0.305445	-4.98831	6.09083e-07	4.52054e-06
MER101:ERV1:LTR	78.2884	-1.52308	0.225782	-6.74582	1.52163e-11	2.01795e-10
PRIMA4_LTR:ERV1:LTR	48.7741	-1.52027	0.239109	-6.35808	2.04293e-10	2.41924e-09
MLT1J2:ERVL-MaLR:LTR	554.174	-1.51989	0.169215	-8.98202	2.65844e-19	6.64145e-18
AluYk4:Alu:SINE	150.153	-1.51938	0.258112	-5.8865	3.94471e-09	4.02676e-08
MER115:hAT-Tip100:DNA	289.575	-1.51848	0.23292	-6.51933	7.06244e-11	8.74043e-10
L1PA2:L1:LINE	3143.15	-1.51795	0.277115	-5.47767	4.3097e-08	3.80478e-07
MamGypLTR1c:Gypsy:LTR	67.8	-1.51597	0.213072	-7.11483	1.12048e-12	1.66646e-11
MamRep1527:LTR:LTR	56.9113	-1.51557	0.229278	-6.61019	3.83819e-11	4.885e-10
AluJb:Alu:SINE	31936.9	-1.51527	0.178911	-8.4694	2.46652e-17	5.33031e-16
L1PA16:L1:LINE	2408.34	-1.51359	0.223178	-6.78195	1.18561e-11	1.59169e-10
HAL1b:L1:LINE	714.373	-1.51334	0.188143	-8.04355	8.72699e-16	1.69031e-14
MamRep1879:hAT-Tip100:DNA	116.433	-1.51271	0.219419	-6.89417	5.41795e-12	7.55954e-11
X7A_LINE:CR1:LINE	172.619	-1.51154	0.192963	-7.83331	4.7519e-15	8.65912e-14
L1PA11:L1:LINE	1476.6	-1.51148	0.184239	-8.20391	2.32701e-16	4.69018e-15
Kanga1d:TcMar-Tc2:DNA	60.4129	-1.51146	0.225908	-6.69061	2.22241e-11	2.89533e-10
LTR1C1:ERV1:LTR	25.6855	-1.50963	0.51531	-2.92955	0.00339455	0.0115257
L1P4a:L1:LINE	103.89	-1.50635	0.314046	-4.7966	1.61385e-06	1.11822e-05
MER61A:ERV1:LTR	63.689	-1.50334	0.356292	-4.2194	2.44954e-05	0.00013723
AluSz:Alu:SINE	24678.4	-1.50113	0.177077	-8.47725	2.30574e-17	4.997e-16
LTR81A:Gypsy:LTR	48.3361	-1.49954	0.251821	-5.95477	2.60443e-09	2.72169e-08
LTR104_Mam:Gypsy:LTR	111.364	-1.49928	0.212366	-7.05992	1.66601e-12	2.44603e-11
Charlie7a:hAT-Charlie:DNA	151.603	-1.49674	0.230711	-6.48749	8.72765e-11	1.07178e-09
LTR81C:Gypsy:LTR	33.9278	-1.49545	0.452569	-3.30434	0.000951986	0.0037465
HERV35I-int:ERV1:LTR	82.1761	-1.49454	0.334574	-4.46699	7.93265e-06	4.88452e-05
L1M3de:L1:LINE	64.2855	-1.4939	0.275627	-5.41999	5.96011e-08	5.16036e-07
AluSq2:Alu:SINE	13943.8	-1.49303	0.178557	-8.36163	6.18566e-17	1.30294e-15
L1M3d:L1:LINE	61.2842	-1.491	0.369888	-4.03096	5.55489e-05	0.000289523
UCON89:hAT:DNA	1.9557	-1.49068	0.55875	-2.66788	0.00763308	0.0233995
HAL1ME:L1:LINE	1842.75	-1.48976	0.196093	-7.5972	3.02605e-14	5.16866e-13
LTR13A:ERVK:LTR	212.84	-1.48902	0.199047	-7.48073	7.391e-14	1.22142e-12
MER11C:ERVK:LTR	657.701	-1.48888	0.211167	-7.05072	1.78e-12	2.6017e-11
LTR81AB:Gypsy:LTR	8.94967	-1.48819	0.354175	-4.20184	2.64751e-05	0.00014733
MER30:hAT-Charlie:DNA	782.033	-1.48495	0.211723	-7.01365	2.32177e-12	3.3508e-11
Tigger12:TcMar-Tigger:DNA	146.587	-1.48471	0.2314	-6.41622	1.39702e-10	1.67998e-09
Tigger6b:TcMar-Tigger:DNA	41.0898	-1.48254	0.247277	-5.99547	2.02892e-09	2.14376e-08
MER117:hAT-Charlie:DNA	431.325	-1.48246	0.209241	-7.08493	1.39111e-12	2.05163e-11
MER63C:hAT-Blackjack:DNA	131.711	-1.48039	0.234561	-6.31132	2.76665e-10	3.22539e-09
MER112:hAT-Charlie:DNA	685.92	-1.4798	0.189569	-7.80612	5.89743e-15	1.06913e-13
AluSx:Alu:SINE	26974.5	-1.47974	0.171268	-8.63992	5.62543e-18	1.27907e-16
Ricksha:MULE-MuDR:DNA	21.5635	-1.4784	0.283489	-5.21501	1.83805e-07	1.48082e-06
AluSc8:Alu:SINE	4897.57	-1.47717	0.169562	-8.71168	2.99409e-18	6.92817e-17
L1PA8A:L1:LINE	579.274	-1.47556	0.28757	-5.13113	2.88012e-07	2.24645e-06
Tigger2b_Pri:TcMar-Tigger:DNA	275.449	-1.47539	0.242549	-6.08284	1.1807e-09	1.28856e-08
MLT1F2-int:ERVL-MaLR:LTR	132.459	-1.47323	0.237732	-6.19704	5.75343e-10	6.47339e-09
LTR16A1:ERVL:LTR	201.576	-1.473	0.213805	-6.88949	5.59928e-12	7.79355e-11
MER5B:hAT-Charlie:DNA	2889.63	-1.46822	0.157791	-9.30482	1.34214e-20	3.68027e-19
AluYg6:Alu:SINE	89.9133	-1.46807	0.216498	-6.78096	1.1938e-11	1.60222e-10
LTR82A:ERVL:LTR	86.1385	-1.46689	0.269093	-5.45124	5.0021e-08	4.37808e-07
LTR16A:ERVL:LTR	364.167	-1.46565	0.220328	-6.65212	2.88901e-11	3.72561e-10
UCON71:UCON71:Unknown	1.51724	-1.4655	0.517221	-2.83341	0.00460547	0.0150341
Charlie7:hAT-Charlie:DNA	425.534	-1.46523	0.234414	-6.25063	4.08789e-10	4.67641e-09
Charlie25:hAT-Charlie:DNA	95.6012	-1.46498	0.268306	-5.46012	4.75821e-08	4.17579e-07
L1MA1:L1:LINE	1300.39	-1.46464	0.213479	-6.86081	6.84707e-12	9.42152e-11
LTR12_:ERV1:LTR	113.106	-1.46463	0.326984	-4.4792	7.49224e-06	4.63075e-05
Tigger17c:TcMar-Tigger:DNA	115.142	-1.46191	0.200559	-7.28916	3.11898e-13	4.84984e-12
AluJo:Alu:SINE	19409.7	-1.46111	0.175835	-8.30951	9.6095e-17	1.99568e-15
LTR53:ERVL:LTR	104.701	-1.46029	0.218992	-6.66823	2.58914e-11	3.34834e-10
AluSg:Alu:SINE	9267.03	-1.45935	0.174015	-8.38635	5.01476e-17	1.06217e-15
LTR22C2:ERVK:LTR	8.75386	-1.45913	0.377983	-3.8603	0.000113248	0.000551521
Tigger14a:TcMar-Tigger:DNA	169.331	-1.45882	0.194542	-7.49872	6.44447e-14	1.06925e-12
MLT1F2:ERVL-MaLR:LTR	1097.17	-1.45834	0.164918	-8.8428	9.33474e-19	2.24039e-17
L1MDa:L1:LINE	1940.18	-1.45817	0.206841	-7.0497	1.79298e-12	2.61817e-11
LTR33:ERVL:LTR	981.639	-1.45777	0.192919	-7.55639	4.14409e-14	7.00001e-13
MER74A:ERVL:LTR	200.745	-1.45754	0.238945	-6.09989	1.06143e-09	1.16282e-08
L1MC1:L1:LINE	2848.68	-1.45421	0.211368	-6.87997	5.98669e-12	8.31761e-11
MLT1O:ERVL-MaLR:LTR	465.503	-1.45395	0.220271	-6.60072	4.09169e-11	5.18746e-10
MER50-int:ERV1:LTR	90.0123	-1.45019	0.395947	-3.66259	0.000249676	0.00112523
MLT2B1:ERVL:LTR	284.894	-1.44902	0.199426	-7.26596	3.70397e-13	5.71868e-12
MER20:hAT-Charlie:DNA	2878.84	-1.44872	0.174295	-8.3119	9.41828e-17	1.95686e-15
Tigger4:TcMar-Tigger:DNA	330.65	-1.44757	0.214234	-6.75696	1.40913e-11	1.87801e-10
LTR26C:ERV1:LTR	45.1031	-1.44089	0.358628	-4.01777	5.87511e-05	0.000304894
MLT1E2:ERVL-MaLR:LTR	704.968	-1.43848	0.180069	-7.98848	1.36609e-15	2.60222e-14
LTR79:ERVL:LTR	407.873	-1.43464	0.171921	-8.34477	7.13503e-17	1.49535e-15
AluSz6:Alu:SINE	11670.5	-1.4334	0.172064	-8.33066	8.0391e-17	1.67945e-15
MER54B:ERVL:LTR	38.5064	-1.43235	0.263872	-5.42821	5.69231e-08	4.94157e-07
Tigger15a:TcMar-Tigger:DNA	943.49	-1.43197	0.197402	-7.25407	4.04424e-13	6.23142e-12
HUERS-P3-int:ERV1:LTR	766.249	-1.43077	0.286405	-4.99564	5.86422e-07	4.36793e-06
LTR33C:ERVL:LTR	84.0443	-1.42762	0.193983	-7.35949	1.84608e-13	2.93534e-12
LTR85b:Gypsy:LTR	85.9135	-1.42614	0.236946	-6.01885	1.75664e-09	1.87248e-08
MER30B:hAT-Charlie:DNA	31.6344	-1.42546	0.221144	-6.44587	1.14942e-10	1.39805e-09
MER83B-int:ERV1:LTR	25.236	-1.42501	0.327422	-4.35222	1.34765e-05	7.95281e-05
UCON37:UCON37:Unknown	17.311	-1.42167	0.296935	-4.78782	1.686e-06	1.16328e-05
Tigger19a:TcMar-Tigger:DNA	568.991	-1.41965	0.208742	-6.801	1.03899e-11	1.40308e-10
HERV3-int:ERV1:LTR	374.034	-1.41914	0.423075	-3.35435	0.000795524	0.00319276
Tigger3b:TcMar-Tigger:DNA	1444.28	-1.41846	0.214668	-6.60769	3.90356e-11	4.96405e-10
ORSL-2b:hAT-Tip100:DNA	76.8833	-1.41726	0.244783	-5.78986	7.04458e-09	6.94046e-08
L1MA5:L1:LINE	1087.42	-1.41666	0.243529	-5.8172	5.98403e-09	5.96229e-08
UCON72:UCON72:Unknown	1.43835	-1.41657	0.49313	-2.87261	0.00407098	0.0135118
MER70C:ERVL:LTR	24.0988	-1.4156	0.247655	-5.71601	1.09052e-08	1.04846e-07
THE1D:ERVL-MaLR:LTR	1313.85	-1.41523	0.181538	-7.79579	6.40071e-15	1.15488e-13
AluSc5:Alu:SINE	1391.83	-1.41495	0.178211	-7.93974	2.02609e-15	3.81499e-14
MER72B:ERV1:LTR	8.15513	-1.40937	0.351687	-4.00745	6.13767e-05	0.000317262
Tigger20a:TcMar-Tigger:DNA	257.04	-1.40932	0.210747	-6.68729	2.27334e-11	2.95916e-10
MamRep4096:hAT-Tip100:DNA	74.8577	-1.40881	0.267463	-5.26731	1.3844e-07	1.1341e-06
MIR1_Amn:MIR:SINE	1911.49	-1.40526	0.160675	-8.74598	2.21083e-18	5.17326e-17
MLT1F1-int:ERVL-MaLR:LTR	60.3291	-1.40434	0.288035	-4.87558	1.08488e-06	7.71788e-06
MamGypLTR3a:Gypsy:LTR	84.8123	-1.40408	0.207672	-6.76105	1.36998e-11	1.82796e-10
HUERS-P1-int:ERV1:LTR	115.949	-1.40247	0.270711	-5.18069	2.21065e-07	1.76025e-06
HUERS-P2-int:ERV1:LTR	35.0112	-1.39928	0.411005	-3.40454	0.000662748	0.00270927
L1PA7:L1:LINE	5292.77	-1.39808	0.237931	-5.87598	4.2035e-09	4.27663e-08
AluYh3:Alu:SINE	384.8	-1.39731	0.193084	-7.23682	4.59318e-13	7.04406e-12
MER31-int:ERV1:LTR	188.124	-1.39651	0.29238	-4.77633	1.78523e-06	1.22565e-05
MER1B:hAT-Charlie:DNA	1332.42	-1.39629	0.18751	-7.44649	9.58536e-14	1.56821e-12
AluYj4:Alu:SINE	420.115	-1.39467	0.197802	-7.05081	1.77875e-12	2.60072e-11
DNA1_Mam:TcMar:DNA	31.3957	-1.39444	0.22401	-6.2249	4.81875e-10	5.46878e-09
L1PA8:L1:LINE	1465.52	-1.39434	0.203122	-6.86456	6.66959e-12	9.18835e-11
L1P3:L1:LINE	724.75	-1.39346	0.303146	-4.59666	4.29316e-06	2.76624e-05
L1MB4:L1:LINE	2530.53	-1.39203	0.146738	-9.48651	2.38887e-21	6.84139e-20
LOR1-int:ERV1:LTR	385.55	-1.39113	0.296558	-4.69091	2.71992e-06	1.81102e-05
MER92A:ERV1:LTR	9.22648	-1.39048	0.506257	-2.74659	0.00602193	0.0190181
L3:CR1:LINE	7479.6	-1.38911	0.18707	-7.42563	1.12245e-13	1.82399e-12
LOR1b:ERV1:LTR	125.913	-1.3887	0.280968	-4.94253	7.71153e-07	5.62853e-06
THE1B:ERVL-MaLR:LTR	2683.38	-1.38726	0.177866	-7.79943	6.21856e-15	1.12512e-13
MER90:ERV1:LTR	169.522	-1.38547	0.2374	-5.83601	5.34653e-09	5.36328e-08
MER39:ERV1:LTR	385.622	-1.38529	0.21669	-6.39295	1.62712e-10	1.94392e-09
MER4C:ERV1:LTR	114.442	-1.38456	0.227085	-6.0971	1.0801e-09	1.18271e-08
MLT2C1:ERVL:LTR	187.575	-1.38425	0.266088	-5.20225	1.96892e-07	1.57793e-06
AluJr:Alu:SINE	22815.6	-1.38332	0.168713	-8.19927	2.41855e-16	4.86611e-15
AluSx3:Alu:SINE	7245.99	-1.38297	0.173105	-7.98919	1.35824e-15	2.58835e-14
HERVL40-int:ERVL:LTR	230.923	-1.38197	0.225361	-6.13224	8.66498e-10	9.57287e-09
MIRb:MIR:SINE	32414.5	-1.38031	0.168282	-8.20234	2.35747e-16	4.74947e-15
MLT1B:ERVL-MaLR:LTR	2142.1	-1.37797	0.149911	-9.19194	3.85825e-20	1.03141e-18
Charlie4z:hAT-Charlie:DNA	1329.71	-1.37709	0.15769	-8.73293	2.48163e-18	5.78916e-17
Charlie1a:hAT-Charlie:DNA	1757.17	-1.37644	0.175058	-7.86278	3.75713e-15	6.9152e-14
MLT1D:ERVL-MaLR:LTR	3236.84	-1.37487	0.175873	-7.8174	5.39275e-15	9.79572e-14
LTR27B:ERV1:LTR	23.4754	-1.37458	0.291606	-4.71384	2.43092e-06	1.63369e-05
L1M2b:L1:LINE	24.7558	-1.37332	0.35432	-3.87595	0.00010621	0.00052057
LTR48:ERV1:LTR	114.699	-1.37321	0.240849	-5.70155	1.18726e-08	1.13527e-07
Charlie30a:hAT-Charlie:DNA	67.9415	-1.37027	0.245031	-5.59223	2.2417e-08	2.06298e-07
L1MD3:L1:LINE	1078.76	-1.37019	0.197261	-6.94608	3.75574e-12	5.31643e-11
L1P5:L1:LINE	34.8463	-1.36974	0.312595	-4.38185	1.17677e-05	7.01574e-05
X5B_LINE:CR1:LINE	4.11833	-1.36844	0.390035	-3.50852	0.000450615	0.00191508
AluSg7:Alu:SINE	2238.17	-1.36679	0.17885	-7.64212	2.13674e-14	3.69236e-13
AluYc3:Alu:SINE	129.792	-1.36648	0.215966	-6.32728	2.49516e-10	2.92078e-09
MIR:MIR:SINE	25535.4	-1.36539	0.171927	-7.94167	1.99474e-15	3.75906e-14
L1M:L1:LINE	56.3591	-1.36249	0.264978	-5.14189	2.71982e-07	2.13342e-06
MLT1A1:ERVL-MaLR:LTR	759.113	-1.36239	0.161899	-8.41508	3.92626e-17	8.37815e-16
Tigger1:TcMar-Tigger:DNA	5292.57	-1.36011	0.184058	-7.38957	1.47299e-13	2.36843e-12
MER4E1:ERV1:LTR	194.645	-1.35998	0.189466	-7.17794	7.077e-13	1.0671e-11
MER5C:hAT-Charlie:DNA	129.602	-1.35715	0.229351	-5.91734	3.27181e-09	3.3737e-08
L1PBb:L1:LINE	66.0062	-1.35671	0.388839	-3.48912	0.000484607	0.00204512
MER4E:ERV1:LTR	149.496	-1.35603	0.358257	-3.78507	0.000153668	0.000728083
MER61F:ERV1:LTR	23.452	-1.35541	0.340186	-3.98433	6.76722e-05	0.000346441
MER9a3:ERVK:LTR	180.596	-1.35439	0.247479	-5.47275	4.43112e-08	3.90445e-07
MER103C:hAT-Charlie:DNA	1077.17	-1.35338	0.197872	-6.83964	7.93906e-12	1.08491e-10
LTR37A:ERV1:LTR	163.156	-1.35048	0.223359	-6.04624	1.48263e-09	1.59977e-08
MER57D:ERV1:LTR	57.7464	-1.34717	0.259186	-5.19771	2.01754e-07	1.61547e-06
HERVK11D-int:ERVK:LTR	6.46096	-1.34691	0.452437	-2.97701	0.00291077	0.0101033
L1MC3:L1:LINE	2372.24	-1.34507	0.181823	-7.39773	1.38531e-13	2.2345e-12
MER5A:hAT-Charlie:DNA	4141.54	-1.34473	0.170544	-7.88494	3.14681e-15	5.84592e-14
LTR30:ERV1:LTR	51.9259	-1.34359	0.261256	-5.14282	2.70651e-07	2.1237e-06
LTR9D:ERV1:LTR	122.303	-1.34255	0.200079	-6.71011	1.94481e-11	2.55109e-10
MER51A:ERV1:LTR	288.29	-1.34143	0.147121	-9.11788	7.6607e-20	1.99549e-18
LTR12:ERV1:LTR	179.333	-1.34128	0.347558	-3.85915	0.000113783	0.000553715
MLT1N2:ERVL-MaLR:LTR	370.937	-1.3396	0.201795	-6.63845	3.17003e-11	4.07082e-10
UCON4:UCON4:Unknown	25.426	-1.33934	0.205781	-6.50859	7.58619e-11	9.35616e-10
Zaphod:hAT-Tip100:DNA	164.577	-1.33869	0.219819	-6.08995	1.12943e-09	1.23496e-08
LTR76:ERV1:LTR	229.223	-1.33688	0.214289	-6.23868	4.41282e-10	5.02677e-09
X6B_LINE:CR1:LINE	81.8801	-1.33659	0.197036	-6.78349	1.17306e-11	1.5753e-10
Charlie15a:hAT-Charlie:DNA	511.133	-1.3359	0.206937	-6.4556	1.07794e-10	1.31387e-09
Tigger16b:TcMar-Tigger:DNA	192.466	-1.33514	0.210252	-6.35018	2.15057e-10	2.53817e-09
MER5C1:hAT-Charlie:DNA	85.117	-1.32616	0.248029	-5.34678	8.95349e-08	7.55634e-07
MIRc:MIR:SINE	14222.9	-1.32589	0.151722	-8.73893	2.35332e-18	5.50104e-17
FLAM_A:Alu:SINE	2271.09	-1.32365	0.177375	-7.46243	8.49381e-14	1.39712e-12
MER57A-int:ERV1:LTR	376.51	-1.3228	0.204165	-6.47908	9.22841e-11	1.13145e-09
LTR72:ERV1:LTR	19.8775	-1.32129	0.300089	-4.40299	1.06769e-05	6.41469e-05
MER96B:hAT-Tip100:DNA	155.144	-1.32079	0.213774	-6.17845	6.47341e-10	7.23546e-09
MER47A:TcMar-Tigger:DNA	507.36	-1.31954	0.200049	-6.5961	4.22101e-11	5.34548e-10
MER44A:TcMar-Tigger:DNA	434.836	-1.31936	0.195978	-6.73218	1.67143e-11	2.21277e-10
Charlie5:hAT-Charlie:DNA	393.973	-1.31557	0.173735	-7.57229	3.66699e-14	6.22396e-13
MER67A:ERV1:LTR	67.0517	-1.31451	0.550329	-2.38859	0.0169133	0.0464893
Tigger16a:TcMar-Tigger:DNA	271.749	-1.31082	0.221187	-5.9263	3.09845e-09	3.20794e-08
L1MA4A:L1:LINE	1869.63	-1.30948	0.212885	-6.15111	7.69405e-10	8.54349e-09
THE1D-int:ERVL-MaLR:LTR	553.073	-1.30807	0.272527	-4.79979	1.58831e-06	1.10219e-05
MADE2:TcMar-Mariner:DNA	181	-1.30714	0.252823	-5.1702	2.33842e-07	1.8549e-06
MamRep137:TcMar-Tigger:DNA	466.182	-1.30698	0.195232	-6.69452	2.16387e-11	2.82389e-10
MER67D:ERV1:LTR	42.6356	-1.30559	0.323996	-4.02965	5.58602e-05	0.000291013
Charlie1b:hAT-Charlie:DNA	473.663	-1.30284	0.189076	-6.89058	5.55668e-12	7.74131e-11
Ricksha_b:MULE-MuDR:DNA	46.8729	-1.29915	0.249084	-5.21572	1.83106e-07	1.47597e-06
L1PB1:L1:LINE	4914.92	-1.29813	0.221271	-5.8667	4.44544e-09	4.50775e-08
7SK:RNA:RNA	65.4787	-1.29691	0.299375	-4.33207	1.47714e-05	8.63009e-05
AluY:Alu:SINE	20510.6	-1.2968	0.184798	-7.01739	2.26047e-12	3.26542e-11
LTR78B:ERV1:LTR	246.134	-1.29595	0.205416	-6.3089	2.81033e-10	3.27464e-09
HUERS-P3b-int:ERV1:LTR	260.927	-1.29263	0.254257	-5.08396	3.69649e-07	2.84111e-06
LTR91:ERVL:LTR	8.67108	-1.29232	0.31938	-4.04633	5.20277e-05	0.000272504
Charlie14a:hAT-Charlie:DNA	49.7624	-1.29219	0.212578	-6.07863	1.21211e-09	1.32158e-08
HERVE_a-int:ERV1:LTR	163.632	-1.29057	0.290072	-4.44914	8.62148e-06	5.27318e-05
HERV9-int:ERV1:LTR	116.057	-1.29017	0.432631	-2.98214	0.00286238	0.00996026
MER57B2:ERV1:LTR	90.6923	-1.29016	0.374101	-3.44869	0.000563323	0.00234107
MER110A:ERV1:LTR	34.8616	-1.2891	0.297139	-4.33836	1.43549e-05	8.40712e-05
MER45A:hAT-Tip100:DNA	245.789	-1.28825	0.211754	-6.0837	1.17441e-09	1.28199e-08
MER9a2:ERVK:LTR	162.032	-1.28531	0.19546	-6.57582	4.83868e-11	6.08229e-10
LTR24B:ERV1:LTR	109.028	-1.28523	0.174221	-7.37699	1.61913e-13	2.5917e-12
AluYa8:Alu:SINE	29.5791	-1.28142	0.277628	-4.61559	3.9198e-06	2.53889e-05
MLT1H1-int:ERVL-MaLR:LTR	21.5829	-1.27668	0.361596	-3.53069	0.000414478	0.00177651
MSTC:ERVL-MaLR:LTR	479.686	-1.27165	0.147671	-8.61139	7.21808e-18	1.62826e-16
LTR3B:ERVK:LTR	12.8649	-1.27029	0.253774	-5.00561	5.56852e-07	4.16325e-06
Tigger4a:TcMar-Tigger:DNA	861.845	-1.2692	0.216726	-5.85625	4.7343e-09	4.77949e-08
L1MA9:L1:LINE	2754.53	-1.26628	0.188377	-6.72204	1.79198e-11	2.36332e-10
TAR1:telo:Satellite	129.741	-1.26541	0.230756	-5.48378	4.16327e-08	3.68546e-07
MLT2B3:ERVL:LTR	679.265	-1.2646	0.240672	-5.25444	1.48474e-07	1.21239e-06
MER91C:hAT-Tip100:DNA	128.214	-1.26446	0.206251	-6.13068	8.75046e-10	9.66264e-09
LTR21B:ERV1:LTR	18	-1.26402	0.339964	-3.7181	0.000200727	0.000925203
MER51B:ERV1:LTR	105.057	-1.26264	0.22931	-5.50624	3.66568e-08	3.26899e-07
MER124:DNA:DNA?	53.4524	-1.26234	0.314524	-4.01349	5.98273e-05	0.000310163
MER113A:hAT-Charlie:DNA	203.599	-1.26079	0.212797	-5.92487	3.12539e-09	3.23291e-08
MADE1:TcMar-Mariner:DNA	269.348	-1.2604	0.211455	-5.96061	2.51304e-09	2.6334e-08
MER4B:ERV1:LTR	286.368	-1.26024	0.178885	-7.04495	1.85527e-12	2.70396e-11
MIR3:MIR:SINE	12522.1	-1.25637	0.154143	-8.15068	3.61881e-16	7.19566e-15
LTR40A1:ERVL:LTR	31.1086	-1.25602	0.224314	-5.59937	2.15137e-08	1.98384e-07
LTR2:ERV1:LTR	262.751	-1.2552	0.193697	-6.4802	9.15991e-11	1.12335e-09
MER5A1:hAT-Charlie:DNA	1797.02	-1.25203	0.171542	-7.2987	2.90558e-13	4.52876e-12
Arthur1:hAT-Tip100:DNA	178.497	-1.25059	0.247049	-5.06213	4.146e-07	3.15641e-06
MER4A:ERV1:LTR	292.917	-1.25018	0.209099	-5.97888	2.24677e-09	2.36629e-08
LTR13:ERVK:LTR	757.393	-1.24982	0.189606	-6.59166	4.34948e-11	5.49753e-10
LTR75:ERVL:LTR	80.8633	-1.24876	0.155057	-8.05356	8.04227e-16	1.56515e-14
MER3:hAT-Charlie:DNA	1724.87	-1.24819	0.192892	-6.47092	9.74092e-11	1.19237e-09
MER65D:ERV1:LTR	71.4982	-1.248	0.183571	-6.79843	1.05766e-11	1.42661e-10
MamGypLTR3:Gypsy:LTR	41.3787	-1.24705	0.26944	-4.62831	3.68653e-06	2.39866e-05
AluYb9:Alu:SINE	33.7892	-1.24359	0.299309	-4.15487	3.25473e-05	0.000177798
LTR56:ERV1:LTR	149.129	-1.24247	0.254264	-4.88652	1.02636e-06	7.34146e-06
MER41G:ERV1:LTR	31.7555	-1.2421	0.314141	-3.95397	7.68657e-05	0.000389026
MER94:hAT-Blackjack:DNA	423.889	-1.23881	0.182612	-6.78384	1.17021e-11	1.57194e-10
LTR17:ERV1:LTR	202.856	-1.23522	0.224852	-5.49348	3.94091e-08	3.49944e-07
X6A_LINE:CR1:LINE	98.9955	-1.23276	0.211151	-5.8383	5.27348e-09	5.29812e-08
MER102b:hAT-Charlie:DNA	687.116	-1.23026	0.185107	-6.6462	3.00761e-11	3.86984e-10
MER92C:ERV1:LTR	11.3434	-1.22699	0.316933	-3.87144	0.000108195	0.000529335
AmnSINE1:5S-Deu-L2:SINE	297.808	-1.22618	0.18525	-6.61907	3.61478e-11	4.61219e-10
FAM:Alu:SINE	915.294	-1.22531	0.188311	-6.50686	7.67373e-11	9.45904e-10
LTR85a:Gypsy:LTR	109.007	-1.22515	0.23349	-5.24715	1.54473e-07	1.25869e-06
LTR26E:ERV1:LTR	14.6618	-1.22458	0.425125	-2.88051	0.00397028	0.0132194
Charlie29a:hAT-Charlie:DNA	241.218	-1.22456	0.212213	-5.77041	7.90803e-09	7.73126e-08
MER94B:hAT-Blackjack:DNA	47.2452	-1.22045	0.363857	-3.3542	0.000795948	0.00319418
LTR81B:Gypsy:LTR	46.9387	-1.21818	0.254126	-4.79359	1.6382e-06	1.13303e-05
MER45C:hAT-Tip100:DNA	82.4092	-1.21765	0.321963	-3.78194	0.000155609	0.000736063
UCON49:L2:LINE	6.96352	-1.21645	0.349487	-3.48067	0.000500163	0.00210321
OldhAT1:hAT-Ac:DNA	722.103	-1.21635	0.102936	-11.8165	3.20603e-32	1.60102e-30
LTR16E1:ERVL:LTR	173.146	-1.21564	0.193039	-6.29737	3.02732e-10	3.50873e-09
L1P1:L1:LINE	888.358	-1.21539	0.207063	-5.86964	4.3674e-09	4.43129e-08
MER8:TcMar-Tigger:DNA	404.582	-1.21205	0.186126	-6.51197	7.41721e-11	9.16256e-10
MER91B:hAT-Tip100:DNA	239.426	-1.21179	0.230193	-5.26423	1.40781e-07	1.15245e-06
LTR2B:ERV1:LTR	161.653	-1.21089	0.322099	-3.75936	0.000170349	0.000798605
Ricksha_c:MULE-MuDR:DNA	120.524	-1.20811	0.247431	-4.88263	1.04683e-06	7.47038e-06
MER51C:ERV1:LTR	100.059	-1.20741	0.213104	-5.6658	1.46336e-08	1.3814e-07
MLT1E1A:ERVL-MaLR:LTR	400.071	-1.20707	0.239825	-5.03315	4.82495e-07	3.64122e-06
MER75:PiggyBac:DNA	79.956	-1.20324	0.256863	-4.68436	2.80841e-06	1.86682e-05
MER33:hAT-Charlie:DNA	1479.44	-1.2029	0.191755	-6.27313	3.5386e-10	4.07041e-09
Kanga1a:TcMar-Tc2:DNA	132.795	-1.20246	0.250581	-4.79868	1.59716e-06	1.10766e-05
MamTip2:hAT-Tip100:DNA	558.687	-1.20245	0.178202	-6.74765	1.50264e-11	1.9945e-10
LTR86A1:ERVL:LTR	148.423	-1.20154	0.241167	-4.98219	6.28695e-07	4.65177e-06
MLT2F:ERVL:LTR	220.709	-1.2008	0.217048	-5.53242	3.15851e-08	2.84664e-07
AluYm1:Alu:SINE	862.439	-1.20029	0.218851	-5.48449	4.1466e-08	3.67283e-07
MER39B:ERV1:LTR	182.039	-1.20012	0.213781	-5.61378	1.97958e-08	1.83282e-07
MER66-int:ERV1:LTR	113.147	-1.1983	0.278664	-4.30016	1.70676e-05	9.851e-05
AluYh3a3:Alu:SINE	82.0094	-1.19605	0.261281	-4.57766	4.70208e-06	3.00394e-05
LTR12B:ERV1:LTR	41.5498	-1.19603	0.325814	-3.6709	0.000241694	0.00109388
L4_B_Mam:RTE-X:LINE	601.488	-1.1956	0.187409	-6.37963	1.77517e-10	2.11528e-09
MER58D:hAT-Charlie:DNA	109.846	-1.19549	0.244479	-4.88996	1.00857e-06	7.22799e-06
MER113B:hAT-Charlie:DNA	76.3638	-1.19521	0.276388	-4.3244	1.5295e-05	8.91442e-05
MER96:hAT-Tip100:DNA	109.269	-1.1943	0.2232	-5.35079	8.75691e-08	7.39862e-07
Tigger13a:TcMar-Tigger:DNA	707.104	-1.19343	0.310576	-3.84264	0.000121719	0.000589019
MLT2B5:ERVL:LTR	17.26	-1.19233	0.455233	-2.61916	0.00881477	0.0264935
UCON78:DNA:DNA	18.6437	-1.19139	0.414639	-2.87331	0.0040619	0.0134895
MARNA:TcMar-Mariner:DNA	649.925	-1.18992	0.161858	-7.35158	1.95877e-13	3.10696e-12
MER107:hAT-Charlie:DNA	120.993	-1.18924	0.233075	-5.10241	3.35346e-07	2.59051e-06
AluYf1:Alu:SINE	370.632	-1.18652	0.195018	-6.08413	1.17124e-09	1.27884e-08
THE1C:ERVL-MaLR:LTR	1111.03	-1.18187	0.251693	-4.69568	2.6572e-06	1.77197e-05
MER4A1_:ERV1:LTR	74.0955	-1.18167	0.234944	-5.02959	4.91527e-07	3.70449e-06
Tigger18a:TcMar-Tigger:DNA	221.722	-1.18093	0.161223	-7.32482	2.39216e-13	3.75279e-12
Tigger2:TcMar-Tigger:DNA	1378.77	-1.17951	0.19035	-6.19655	5.77125e-10	6.49025e-09
LTR28C:ERV1:LTR	92.032	-1.17884	0.276111	-4.26943	1.95971e-05	0.000111771
Kanga1b:TcMar-Tc2:DNA	58.2514	-1.17768	0.236601	-4.97748	6.44179e-07	4.75405e-06
MER92-int:ERV1:LTR	145.711	-1.17468	0.205259	-5.72291	1.04712e-08	1.00822e-07
LTR33A:ERVL:LTR	167.702	-1.17465	0.291744	-4.02633	5.6655e-05	0.000294785
LTR12F:ERV1:LTR	93.9986	-1.17229	0.166864	-7.02539	2.13466e-12	3.09441e-11
L3b:CR1:LINE	1545.07	-1.17139	0.164943	-7.10175	1.23183e-12	1.82376e-11
L1PA17:L1:LINE	925.163	-1.16671	0.245343	-4.75541	1.98046e-06	1.35178e-05
LTR102_Mam:ERVL:LTR	39.3008	-1.16607	0.365474	-3.19058	0.00141989	0.00535285
Charlie2b:hAT-Charlie:DNA	680.634	-1.16571	0.247861	-4.70309	2.5625e-06	1.71331e-05
LTR90B:LTR:LTR	28.7163	-1.16518	0.300293	-3.88013	0.0001044	0.000512355
MER52A:ERV1:LTR	471.4	-1.16022	0.20148	-5.7585	8.48656e-09	8.2651e-08
MER63A:hAT-Blackjack:DNA	320.341	-1.15631	0.244075	-4.73751	2.16358e-06	1.46641e-05
AluYc:Alu:SINE	611.913	-1.15586	0.204123	-5.66254	1.49145e-08	1.40676e-07
MER34:ERV1:LTR	203.929	-1.15456	0.293471	-3.93416	8.34871e-05	0.000418835
MER67C:ERV1:LTR	290.571	-1.15251	0.176952	-6.51311	7.36118e-11	9.09825e-10
Charlie1:hAT-Charlie:DNA	623.263	-1.15243	0.151363	-7.61367	2.6643e-14	4.57295e-13
MLT1G1:ERVL-MaLR:LTR	447.789	-1.1503	0.328545	-3.50118	0.000463202	0.00196365
MER6B:TcMar-Tigger:DNA	125.856	-1.14721	0.230473	-4.97763	6.43683e-07	4.75193e-06
MER41B:ERV1:LTR	423.473	-1.14607	0.240911	-4.75726	1.96243e-06	1.34048e-05
MER75B:PiggyBac:DNA	7.286	-1.14496	0.378941	-3.02146	0.00251556	0.00890226
LTR45C:ERV1:LTR	113.649	-1.14143	0.222082	-5.13967	2.75224e-07	2.15626e-06
MER70-int:ERVL:LTR	138.915	-1.13632	0.181059	-6.276	3.47389e-10	4.00201e-09
THE1B-int:ERVL-MaLR:LTR	1959.21	-1.13624	0.225153	-5.04651	4.49957e-07	3.40971e-06
LTR69:ERVL:LTR	17.3321	-1.13607	0.251131	-4.52381	6.07352e-06	3.81359e-05
CR1_Mam:CR1:LINE	349.27	-1.13398	0.243982	-4.64781	3.35472e-06	2.19712e-05
LTR83:ERVL:LTR	104.708	-1.13345	0.199907	-5.6699	1.42877e-08	1.35098e-07
ERV24_Prim-int:ERV1:LTR	52.2094	-1.13214	0.30143	-3.75591	0.000172711	0.000808438
MER34A:ERV1:LTR	181.618	-1.13015	0.242974	-4.65132	3.29815e-06	2.16317e-05
Penelope1_Vert:Penelope:LINE	98.5984	-1.12934	0.230821	-4.89271	9.94547e-07	7.13621e-06
FLAM_C:Alu:SINE	4482.01	-1.12605	0.199757	-5.63712	1.72921e-08	1.61636e-07
LTR84b:ERVL:LTR	104.378	-1.12284	0.203416	-5.51991	3.3918e-08	3.04192e-07
MER52C:ERV1:LTR	99.8419	-1.12108	0.293038	-3.82571	0.000130398	0.00062724
MER41D:ERV1:LTR	95.4518	-1.1191	0.263351	-4.24945	2.14298e-05	0.000121287
MSTB2-int:ERVL-MaLR:LTR	14.4968	-1.1152	0.464038	-2.40324	0.0162505	0.0449128
LTR47A:ERVL:LTR	109.854	-1.11279	0.218719	-5.08775	3.62345e-07	2.78731e-06
Charlie24:hAT-Charlie:DNA	185.976	-1.10421	0.217216	-5.08346	3.70615e-07	2.8471e-06
MER50B:ERV1:LTR	94.6092	-1.10242	0.31932	-3.4524	0.000555622	0.002312
LTR15:ERV1:LTR	73.7704	-1.10052	0.321973	-3.41806	0.000630683	0.00259161
Tigger3a:TcMar-Tigger:DNA	1217.58	-1.09982	0.187796	-5.85645	4.72864e-09	4.77483e-08
LTR34:ERV1:LTR	49.9967	-1.09682	0.277445	-3.95328	7.70864e-05	0.000389928
MER66C:ERV1:LTR	72.7134	-1.09556	0.235384	-4.65437	3.24979e-06	2.13389e-05
MER68-int:ERVL:LTR	96.6177	-1.09289	0.275752	-3.96331	7.39179e-05	0.000375644
LTR16D:ERVL:LTR	74.1853	-1.09175	0.183074	-5.96343	2.46995e-09	2.5924e-08
LTR42:ERVL:LTR	168.823	-1.0891	0.184922	-5.88951	3.87346e-09	3.96109e-08
AluYe5:Alu:SINE	236.778	-1.08906	0.194334	-5.60408	2.09366e-08	1.93218e-07
UCON40:UCON40:Unknown	10.02	-1.08712	0.313609	-3.46648	0.000527327	0.00220468
MER1A:hAT-Charlie:DNA	1494.84	-1.08507	0.155896	-6.96022	3.39735e-12	4.82104e-11
L5:RTE-X:LINE	80.291	-1.08468	0.252949	-4.28816	1.80162e-05	0.000103528
UCON80_AMi:UCON80_AMi:Unknown	21.1469	-1.07791	0.288664	-3.73413	0.000188366	0.000874742
LTR88b:Gypsy:LTR	115.606	-1.07555	0.246028	-4.37165	1.2331e-05	7.3239e-05
LTR16B2:ERVL:LTR	180.149	-1.06822	0.18982	-5.62755	1.82788e-08	1.70131e-07
LTR16B:ERVL:LTR	104.664	-1.0674	0.232792	-4.58521	4.53524e-06	2.90871e-05
Arthur1B:hAT-Tip100:DNA	219.068	-1.06413	0.231298	-4.6007	4.21077e-06	2.71583e-05
MER46C:TcMar-Tigger:DNA	763.124	-1.06355	0.197379	-5.38839	7.10908e-08	6.08157e-07
LTR52:ERVL:LTR	124.914	-1.06166	0.193151	-5.49653	3.87338e-08	3.44014e-07
LTR29:ERV1:LTR	118.311	-1.06163	0.231316	-4.5895	4.44302e-06	2.85517e-05
L1MA5A:L1:LINE	980.475	-1.05662	0.198409	-5.32549	1.0068e-07	8.42856e-07
LTR45:ERV1:LTR	8.51251	-1.05558	0.341359	-3.09229	0.00198621	0.00722608
L1M3f:L1:LINE	227.309	-1.05333	0.277478	-3.79606	0.000147011	0.000699075
L1M4b:L1:LINE	1319.87	-1.05322	0.168484	-6.25116	4.07404e-10	4.66174e-09
hAT-N1_Mam:hAT-Tip100:DNA	54.1001	-1.05266	0.293922	-3.58144	0.000341708	0.00149654
HERVK3-int:ERVK:LTR	664.768	-1.05175	0.306087	-3.43612	0.000590105	0.00244195
MamRTE1:RTE-Bo.B:LINE	1388.45	-1.04658	0.130101	-8.0444	8.66695e-16	1.67958e-14
LTR5A:ERVK:LTR	775.106	-1.04282	0.208937	-4.99107	6.00463e-07	4.4609e-06
Helitron1Na_Mam:Helitron:RC	24.4776	-1.04234	0.292643	-3.56181	0.000368313	0.00159823
LTR1A2:ERV1:LTR	218.261	-1.03846	0.305623	-3.39784	0.000679196	0.00277008
LTR35:ERV1:LTR	58.4946	-1.03738	0.194691	-5.32835	9.91092e-08	8.31076e-07
LTR19B:ERV1:LTR	53.8216	-1.03543	0.293843	-3.52375	0.000425488	0.00181927
Tigger17:TcMar-Tigger:DNA	22.06	-1.03349	0.220367	-4.68984	2.73415e-06	1.8201e-05
MER65C:ERV1:LTR	105.046	-1.02506	0.258975	-3.95813	7.55386e-05	0.000383199
LTR41B:ERVL:LTR	239.067	-1.02414	0.185798	-5.5121	3.5458e-08	3.16949e-07
MSTA:ERVL-MaLR:LTR	3348.18	-1.02182	0.204394	-4.99926	5.75493e-07	4.29281e-06
MER63D:hAT-Blackjack:DNA	163.381	-1.02046	0.217707	-4.68731	2.76819e-06	1.84143e-05
MamGypsy2-I:Gypsy:LTR	140.721	-1.01516	0.327849	-3.09643	0.00195866	0.00713263
Eulor6E:DNA:DNA?	2.46466	-1.01245	0.392477	-2.57964	0.00989026	0.0292877
MER9a1:ERVK:LTR	78.2269	-1.00295	0.332985	-3.012	0.00259534	0.00914712
LTR48B:ERV1:LTR	715.986	1.11094	0.292887	3.79308	0.000148789	0.000706573
HERVL18-int:ERVL:LTR	479.044	1.91858	0.676958	2.83413	0.0045951	0.0150056
LTR06:ERV1:LTR	41.0039	1.92	0.459879	4.17501	2.97976e-05	0.000164123
LTR7Y:ERV1:LTR	739.806	3.39682	0.463116	7.33472	2.22188e-13	3.50247e-12
MER136:DNA:DNA	7.11784	4.65866	0.839871	5.54687	2.90822e-08	2.63715e-07
